# Supplementary material for: Microbiome of vineyard soils is shaped by geography and management
Source: Microbiome. 2019 Nov 8;7:140. doi: 10.1186/s40168-019-0758-7 (PMC6839268; doi:10.1186/s40168-019-0758-7)
Supplement: Supplementary file 15 — Additional file 15: Table S2. Results of the Deseq analysis of bacterial taxa significantly differentially abundant in vineyard vs permanent grassland (P1 and P2 are considered together) samples for 16S data. (XLSX 53 kb) [file 40168_2019_758_MOESM15_ESM.xlsx]

## Sheet: Deseq_results_16S.csv
OTU	baseMean	log2FoldChange	lfcSE	stat	pvalue	padj	Kingdom	Phylum	Class	Order	Family	Genus
DENOVO197	32.8873	-1.26447	0.174236	-7.25725	3.95029e-13	4.31294e-12	Bacteria	Actinobacteria	NA	NA	NA	NA
DENOVO3948	12.3061	-1.16207	0.206284	-5.63334	1.76749e-08	9.49314e-08	Bacteria	Verrucomicrobia	Spartobacteria	Spartobacteria_genera_incertae_sedis	Spartobacteria_genera_incertae_sedis	Spartobacteria_genera_incertae_sedis
DENOVO12719	21.4947	-1.16128	0.200332	-5.79679	6.75973e-09	3.81524e-08	Bacteria	Verrucomicrobia	Spartobacteria	Spartobacteria_genera_incertae_sedis	Spartobacteria_genera_incertae_sedis	Spartobacteria_genera_incertae_sedis
DENOVO457	11.2943	-1.1394	0.221978	-5.13294	2.85248e-07	1.18735e-06	Bacteria	Proteobacteria	Gammaproteobacteria	Xanthomonadales	Xanthomonadaceae	Luteimonas
DENOVO15130	35.8279	-1.11588	0.19704	-5.66323	1.48548e-08	8.10923e-08	Bacteria	Proteobacteria	Alphaproteobacteria	Rhizobiales	NA	NA
DENOVO12334	7.31302	-1.10723	0.184573	-5.99887	1.9869e-09	1.24837e-08	Bacteria	Proteobacteria	Alphaproteobacteria	Rhizobiales	NA	NA
DENOVO64	28.4754	-1.04084	0.140058	-7.43153	1.0735e-13	1.2767e-12	Bacteria	Actinobacteria	Actinobacteria	Gaiellales	Gaiellaceae	Gaiella
DENOVO219	44.2965	-1.02979	0.130202	-7.90918	2.59087e-15	4.66357e-14	Bacteria	Proteobacteria	Alphaproteobacteria	Rhizobiales	NA	NA
DENOVO365	10.646	-0.996694	0.163123	-6.11008	9.95798e-10	6.5964e-09	Bacteria	Proteobacteria	Alphaproteobacteria	Rhizobiales	NA	NA
DENOVO532	12.5039	-0.974444	0.197376	-4.937	7.93316e-07	3.14493e-06	Bacteria	Verrucomicrobia	Spartobacteria	Spartobacteria_genera_incertae_sedis	Spartobacteria_genera_incertae_sedis	Spartobacteria_genera_incertae_sedis
DENOVO153	14.257	-0.967973	0.131517	-7.36005	1.83846e-13	2.1481e-12	Bacteria	Proteobacteria	Alphaproteobacteria	Rhizobiales	Phyllobacteriaceae	Phyllobacterium
DENOVO260	11.0452	-0.960119	0.145555	-6.59624	4.2171e-11	3.38384e-10	Bacteria	Proteobacteria	Betaproteobacteria	NA	NA	NA
DENOVO169	43.1922	-0.947779	0.137261	-6.90494	5.02241e-12	4.64573e-11	Bacteria	Verrucomicrobia	Spartobacteria	Spartobacteria_genera_incertae_sedis	Spartobacteria_genera_incertae_sedis	Spartobacteria_genera_incertae_sedis
DENOVO235	8.08052	-0.939398	0.19932	-4.71302	2.44074e-06	8.88271e-06	Bacteria	Acidobacteria	Acidobacteria_Gp25	Gp25	Gp25	Gp25
DENOVO12932	8.02277	-0.931163	0.260342	-3.57669	0.000347978	0.000877854	Bacteria	Acidobacteria	Acidobacteria_Gp4	Gp4	Gp4	Gp4
DENOVO332	9.54997	-0.927289	0.192783	-4.81002	1.50916e-06	5.58389e-06	Bacteria	NA	NA	NA	NA	NA
DENOVO8411	99.3384	-0.927132	0.0947654	-9.78345	1.32616e-22	8.02932e-21	Bacteria	Acidobacteria	Acidobacteria_Gp16	Gp16	Gp16	Gp16
DENOVO1107	7.851	-0.870227	0.167308	-5.20133	1.97866e-07	8.78527e-07	Bacteria	Proteobacteria	Alphaproteobacteria	Rhizobiales	Phyllobacteriaceae	Mesorhizobium
DENOVO520	12.887	-0.847599	0.173476	-4.88598	1.02915e-06	3.98497e-06	Bacteria	NA	NA	NA	NA	NA
DENOVO397	13.6122	-0.834038	0.159492	-5.22934	1.70117e-07	7.70734e-07	Bacteria	Bacteroidetes	NA	NA	NA	NA
DENOVO592	9.47003	-0.829453	0.197517	-4.1994	2.67622e-05	8.13865e-05	Bacteria	Bacteroidetes	Sphingobacteriia	Sphingobacteriales	Chitinophagaceae	Flavisolibacter
DENOVO451	9.5331	-0.818527	0.16017	-5.11037	3.21522e-07	1.33002e-06	Bacteria	Proteobacteria	Alphaproteobacteria	Rhizobiales	Methylobacteriaceae	Microvirga
DENOVO1305	8.0751	-0.812942	0.158252	-5.13702	2.7913e-07	1.16919e-06	Bacteria	Planctomycetes	Planctomycetia	Planctomycetales	Planctomycetaceae	Aquisphaera
DENOVO87	24.3475	-0.808585	0.118027	-6.85086	7.34087e-12	6.60678e-11	Bacteria	Proteobacteria	Alphaproteobacteria	Sphingomonadales	Sphingomonadaceae	Sphingomonas
DENOVO11828	7.84102	-0.802965	0.166644	-4.81843	1.4469e-06	5.38344e-06	Bacteria	Actinobacteria	Actinobacteria	Gaiellales	Gaiellaceae	Gaiella
DENOVO61	97.8175	-0.79475	0.134725	-5.89905	3.65591e-09	2.17396e-08	Bacteria	Actinobacteria	Actinobacteria	Gaiellales	Gaiellaceae	Gaiella
DENOVO18432	23.1601	-0.794409	0.121365	-6.54562	5.92477e-11	4.64223e-10	Bacteria	Proteobacteria	Alphaproteobacteria	Rhizobiales	NA	NA
DENOVO55	52.641	-0.793516	0.0855567	-9.27474	1.78057e-20	7.81227e-19	Bacteria	Proteobacteria	Alphaproteobacteria	Rhizobiales	Phyllobacteriaceae	NA
DENOVO589	9.0997	-0.784419	0.131805	-5.95135	2.65941e-09	1.61015e-08	Bacteria	Actinobacteria	Actinobacteria	Actinomycetales	NA	NA
DENOVO209	23.4676	-0.759974	0.106219	-7.15481	8.37877e-13	8.71916e-12	Bacteria	Actinobacteria	Actinobacteria	Acidimicrobiales	Acidimicrobiaceae	Ilumatobacter
DENOVO351	8.06212	-0.748964	0.142466	-5.25714	1.46316e-07	6.7671e-07	Bacteria	candidate division WPS-2	WPS-2_genera_incertae_sedis	WPS-2_genera_incertae_sedis	WPS-2_genera_incertae_sedis	WPS-2_genera_incertae_sedis
DENOVO17247	59.1239	-0.727974	0.121631	-5.98511	2.1624e-09	1.34594e-08	Bacteria	Actinobacteria	Actinobacteria	Actinomycetales	Propionibacteriaceae	Microlunatus
DENOVO640	10.1523	-0.701055	0.135598	-5.1701	2.33975e-07	1.02518e-06	Bacteria	NA	NA	NA	NA	NA
DENOVO191	11.9637	-0.699186	0.143204	-4.88244	1.0478e-06	4.03372e-06	Bacteria	Proteobacteria	Alphaproteobacteria	Rhizobiales	Phyllobacteriaceae	Mesorhizobium
DENOVO78	62.1457	-0.6857	0.159018	-4.31209	1.61722e-05	5.20324e-05	Bacteria	Proteobacteria	Alphaproteobacteria	Rhizobiales	NA	NA
DENOVO564	6.71071	-0.685195	0.175293	-3.90884	9.27385e-05	0.000255223	Bacteria	candidate division WPS-2	WPS-2_genera_incertae_sedis	WPS-2_genera_incertae_sedis	WPS-2_genera_incertae_sedis	WPS-2_genera_incertae_sedis
DENOVO2347	12.3495	-0.661863	0.124674	-5.30874	1.10388e-07	5.28907e-07	Bacteria	Proteobacteria	Betaproteobacteria	Burkholderiales	NA	NA
DENOVO41	104.35	-0.659923	0.0982167	-6.71905	1.82913e-11	1.54202e-10	Bacteria	Actinobacteria	Actinobacteria	Actinomycetales	Mycobacteriaceae	Mycobacterium
DENOVO286	12.7637	-0.656911	0.119105	-5.51537	3.48044e-08	1.81092e-07	Bacteria	Proteobacteria	Alphaproteobacteria	Rhizobiales	NA	NA
DENOVO340	15.6884	-0.65412	0.122883	-5.3231	1.02012e-07	4.92319e-07	Bacteria	Proteobacteria	Betaproteobacteria	NA	NA	NA
DENOVO173	20.6798	-0.652153	0.172329	-3.78436	0.000154104	0.000408898	Bacteria	Proteobacteria	Betaproteobacteria	Nitrosomonadales	Nitrosomonadaceae	Nitrosospira
DENOVO161	14.6523	-0.644569	0.112243	-5.74263	9.32157e-09	5.17347e-08	Bacteria	Proteobacteria	Alphaproteobacteria	NA	NA	NA
DENOVO5388	11.398	-0.636986	0.152487	-4.1773	2.94983e-05	8.88955e-05	Bacteria	Acidobacteria	Acidobacteria_Gp6	Gp6	Gp6	Gp6
DENOVO218	11.2055	-0.633633	0.147635	-4.29189	1.77156e-05	5.62936e-05	Bacteria	Verrucomicrobia	Spartobacteria	Spartobacteria_genera_incertae_sedis	Spartobacteria_genera_incertae_sedis	Spartobacteria_genera_incertae_sedis
DENOVO497	6.81869	-0.627039	0.18727	-3.34831	0.000813048	0.00194781	Bacteria	Actinobacteria	Actinobacteria	Actinomycetales	Micromonosporaceae	NA
DENOVO168	17.6336	-0.612906	0.162637	-3.76856	0.000164193	0.000433937	Bacteria	Proteobacteria	Alphaproteobacteria	Sphingomonadales	Sphingomonadaceae	Novosphingobium
DENOVO30	233.596	-0.612755	0.0739944	-8.2811	1.22042e-16	2.43306e-15	Bacteria	Proteobacteria	Alphaproteobacteria	Rhizobiales	NA	NA
DENOVO5792	15.1398	-0.608623	0.141822	-4.29146	1.77502e-05	5.62936e-05	Bacteria	Proteobacteria	Gammaproteobacteria	Xanthomonadales	Xanthomonadaceae	Lysobacter
DENOVO10376	10.9432	-0.59853	0.159714	-3.74751	0.000178597	0.000468289	Bacteria	Acidobacteria	Acidobacteria_Gp6	Gp6	Gp6	Gp6
DENOVO211	27.797	-0.597863	0.129291	-4.62418	3.76084e-06	1.31137e-05	Bacteria	Actinobacteria	Actinobacteria	Actinomycetales	Nocardioidaceae	Kribbella
DENOVO159	13.0211	-0.596584	0.160221	-3.72351	0.000196475	0.000509152	Bacteria	NA	NA	NA	NA	NA
DENOVO414	26.5181	-0.59405	0.115105	-5.16096	2.45687e-07	1.06252e-06	Bacteria	Actinobacteria	Actinobacteria	Gaiellales	Gaiellaceae	Gaiella
DENOVO177	100.417	-0.59362	0.0810047	-7.32821	2.33244e-13	2.64403e-12	Bacteria	Proteobacteria	Alphaproteobacteria	Rhizobiales	NA	NA
DENOVO59	52.1492	-0.592999	0.101438	-5.84594	5.0373e-09	2.91725e-08	Bacteria	Verrucomicrobia	Spartobacteria	Spartobacteria_genera_incertae_sedis	Spartobacteria_genera_incertae_sedis	Spartobacteria_genera_incertae_sedis
DENOVO278	12.4423	-0.589099	0.130148	-4.52637	6.00053e-06	2.03896e-05	Bacteria	Planctomycetes	Planctomycetia	Planctomycetales	Planctomycetaceae	NA
DENOVO420	11.2773	-0.588462	0.128325	-4.5857	4.52459e-06	1.56134e-05	Bacteria	Actinobacteria	Actinobacteria	Gaiellales	Gaiellaceae	Gaiella
DENOVO178	23.7677	-0.583125	0.164965	-3.53483	0.000408039	0.00100278	Bacteria	Acidobacteria	Acidobacteria_Gp16	Gp16	Gp16	Gp16
DENOVO295	7.30981	-0.580389	0.146247	-3.96856	7.23095e-05	0.000202345	Bacteria	Actinobacteria	Actinobacteria	Actinomycetales	NA	NA
DENOVO566	11.7707	-0.575943	0.123089	-4.67907	2.88173e-06	1.03184e-05	Bacteria	Verrucomicrobia	Spartobacteria	Spartobacteria_genera_incertae_sedis	Spartobacteria_genera_incertae_sedis	Spartobacteria_genera_incertae_sedis
DENOVO12	152.311	-0.56746	0.137361	-4.13116	3.60933e-05	0.000105895	Bacteria	Actinobacteria	Actinobacteria	Gaiellales	Gaiellaceae	Gaiella
DENOVO488	8.26928	-0.566904	0.177192	-3.19939	0.00137721	0.00313044	Bacteria	Actinobacteria	Actinobacteria	Gaiellales	Gaiellaceae	Gaiella
DENOVO201	20.9432	-0.547452	0.112412	-4.87005	1.11572e-06	4.27051e-06	Bacteria	Planctomycetes	Planctomycetia	Planctomycetales	Planctomycetaceae	NA
DENOVO113	17.9741	-0.536393	0.119349	-4.49432	6.97919e-06	2.33575e-05	Bacteria	Proteobacteria	Alphaproteobacteria	NA	NA	NA
DENOVO490	8.9257	-0.531166	0.18186	-2.92074	0.003492	0.00706716	Bacteria	Actinobacteria	Actinobacteria	Actinomycetales	Pseudonocardiaceae	NA
DENOVO11512	17.9236	-0.527952	0.149588	-3.52936	0.000416564	0.00101623	Bacteria	Proteobacteria	Alphaproteobacteria	Sphingomonadales	Sphingomonadaceae	NA
DENOVO100	35.9308	-0.504493	0.155562	-3.24304	0.00118262	0.00275392	Bacteria	Proteobacteria	Betaproteobacteria	NA	NA	NA
DENOVO2	521.264	-0.500632	0.114614	-4.36799	1.25396e-05	4.13433e-05	Bacteria	Verrucomicrobia	Spartobacteria	Spartobacteria_genera_incertae_sedis	Spartobacteria_genera_incertae_sedis	Spartobacteria_genera_incertae_sedis
DENOVO727	7.50753	-0.494992	0.138705	-3.56868	0.000358791	0.000894961	Bacteria	Proteobacteria	Deltaproteobacteria	Myxococcales	Polyangiaceae	Chondromyces
DENOVO2378	13.4893	-0.48942	0.155028	-3.15698	0.00159411	0.00356267	Bacteria	Acidobacteria	Acidobacteria_Gp6	Gp6	Gp6	Gp6
DENOVO11	132.665	-0.487298	0.10474	-4.65247	3.27988e-06	1.14968e-05	Bacteria	Proteobacteria	Betaproteobacteria	NA	NA	NA
DENOVO4	313.617	-0.486974	0.0740146	-6.57943	4.72262e-11	3.74436e-10	Archaea	Thaumarchaeota	Nitrososphaerales	Nitrososphaerales	Nitrososphaeraceae	Nitrososphaera
DENOVO14158	12.9813	-0.48663	0.166291	-2.92638	0.00342928	0.00702739	Bacteria	Actinobacteria	Actinobacteria	Gaiellales	Gaiellaceae	Gaiella
DENOVO190	17.9941	-0.484931	0.150205	-3.22847	0.00124455	0.00286807	Archaea	Thaumarchaeota	Nitrososphaerales	Nitrososphaerales	Nitrososphaeraceae	Nitrososphaera
DENOVO436	14.7905	-0.476144	0.13083	-3.63942	0.000273255	0.00069197	Bacteria	Actinobacteria	Actinobacteria	Solirubrobacterales	NA	NA
DENOVO111	84.273	-0.473557	0.103475	-4.57656	4.72684e-06	1.62272e-05	Bacteria	Actinobacteria	Actinobacteria	Actinomycetales	Mycobacteriaceae	Mycobacterium
DENOVO361	11.2472	-0.472722	0.123413	-3.83041	0.000127928	0.000347754	Bacteria	Actinobacteria	NA	NA	NA	NA
DENOVO146	33.9155	-0.464707	0.10978	-4.23307	2.30524e-05	7.10176e-05	Bacteria	Planctomycetes	Planctomycetia	Planctomycetales	Planctomycetaceae	Zavarzinella
DENOVO15355	8.41736	-0.463823	0.156455	-2.96458	0.003031	0.00632805	Bacteria	Actinobacteria	Actinobacteria	Gaiellales	Gaiellaceae	Gaiella
DENOVO394	7.98792	-0.462369	0.156356	-2.95715	0.00310497	0.00644514	Bacteria	Acidobacteria	Acidobacteria_Gp4	Gp4	Gp4	Gp4
DENOVO391	8.39756	-0.447824	0.14571	-3.0734	0.00211636	0.00450319	Bacteria	Planctomycetes	Planctomycetia	Planctomycetales	Planctomycetaceae	NA
DENOVO344	15.449	-0.440151	0.111004	-3.96519	7.33375e-05	0.000204363	Bacteria	NA	NA	NA	NA	NA
DENOVO240	21.2485	-0.42594	0.150368	-2.83266	0.00461629	0.00917747	Bacteria	Verrucomicrobia	NA	NA	NA	NA
DENOVO471	7.26781	-0.415617	0.132152	-3.145	0.00166088	0.00365346	Bacteria	Actinobacteria	Actinobacteria	NA	NA	NA
DENOVO128	38.7043	-0.414317	0.0897199	-4.6179	3.87648e-06	1.34465e-05	Bacteria	Acidobacteria	Acidobacteria_Gp7	Gp7	Gp7	Gp7
DENOVO502	10.1669	-0.408939	0.125249	-3.26501	0.00109461	0.00257602	Bacteria	Planctomycetes	Planctomycetia	Planctomycetales	Planctomycetaceae	NA
DENOVO1225	20.294	-0.403994	0.0983756	-4.10665	4.01437e-05	0.00011675	Bacteria	Planctomycetes	Planctomycetia	Planctomycetales	Planctomycetaceae	NA
DENOVO156	60.4811	-0.403702	0.075475	-5.34882	8.85301e-08	4.33537e-07	Bacteria	Actinobacteria	Actinobacteria	Solirubrobacterales	Solirubrobacteraceae	Solirubrobacter
DENOVO8677	49.9078	-0.400715	0.0901879	-4.44311	8.86683e-06	2.95266e-05	Bacteria	Acidobacteria	Acidobacteria_Gp6	Gp6	Gp6	Gp6
DENOVO233	10.6177	-0.399365	0.113055	-3.53249	0.000411662	0.00100797	Bacteria	Proteobacteria	Deltaproteobacteria	Myxococcales	NA	NA
DENOVO628	12.1466	-0.383404	0.116132	-3.30147	0.000961809	0.00227959	Bacteria	Chloroflexi	Caldilineae	Caldilineales	Caldilineaceae	Litorilinea
DENOVO24	80.8138	-0.376463	0.0949904	-3.96317	7.39598e-05	0.000205238	Bacteria	Bacteroidetes	Bacteroidetes_incertae_sedis	Ohtaekwangia	Ohtaekwangia	Ohtaekwangia
DENOVO116	24.4606	-0.369015	0.10424	-3.54004	0.000400072	0.000986843	Bacteria	Actinobacteria	Actinobacteria	Gaiellales	Gaiellaceae	Gaiella
DENOVO68	33.5869	-0.366237	0.113493	-3.22695	0.00125116	0.00287335	Bacteria	Actinobacteria	Actinobacteria	Gaiellales	Gaiellaceae	Gaiella
DENOVO281	49.9198	-0.357424	0.0674358	-5.30022	1.15665e-07	5.46332e-07	Bacteria	Actinobacteria	Actinobacteria	Acidimicrobiales	Acidimicrobiaceae	Ilumatobacter
DENOVO781	28.7526	-0.351719	0.0834129	-4.2166	2.48012e-05	7.57687e-05	Bacteria	NA	NA	NA	NA	NA
DENOVO91	90.0474	-0.351568	0.0919033	-3.82541	0.000130554	0.000353451	Bacteria	NA	NA	NA	NA	NA
DENOVO86	77.4296	-0.349874	0.0924236	-3.78555	0.000153369	0.000408576	Bacteria	Proteobacteria	Alphaproteobacteria	Sphingomonadales	Sphingomonadaceae	NA
DENOVO215	22.7425	-0.336784	0.0948414	-3.55102	0.000383741	0.000953625	Bacteria	Acidobacteria	Acidobacteria_Gp16	Gp16	Gp16	Gp16
DENOVO217	26.5178	-0.324451	0.110595	-2.93368	0.00334966	0.00688542	Bacteria	Proteobacteria	Betaproteobacteria	NA	NA	NA
DENOVO43	42.8587	-0.322668	0.102179	-3.15788	0.00158922	0.00356267	Bacteria	Proteobacteria	Gammaproteobacteria	Xanthomonadales	Xanthomonadaceae	Lysobacter
DENOVO3648	12.0973	-0.31314	0.109018	-2.87236	0.0040742	0.00814839	Bacteria	Acidobacteria	Acidobacteria_Gp16	Gp16	Gp16	Gp16
DENOVO3049	24.3498	-0.302756	0.0926563	-3.26751	0.00108496	0.00256236	Bacteria	Actinobacteria	Actinobacteria	Solirubrobacterales	Solirubrobacteraceae	Solirubrobacter
DENOVO2533	15.0661	-0.30079	0.104186	-2.88704	0.00388886	0.00780115	Bacteria	Acidobacteria	Acidobacteria_Gp6	Gp6	Gp6	Gp6
DENOVO399	23.8001	-0.292015	0.07945	-3.67545	0.000237427	0.000608178	Bacteria	NA	NA	NA	NA	NA
DENOVO90	34.3282	-0.283271	0.0896042	-3.16136	0.00157037	0.00353332	Bacteria	Proteobacteria	NA	NA	NA	NA
DENOVO23	97.2381	-0.281404	0.0895091	-3.14386	0.00166732	0.00365346	Bacteria	Actinobacteria	NA	NA	NA	NA
DENOVO50	56.7351	-0.25377	0.0869132	-2.91981	0.0035024	0.00706716	Bacteria	Acidobacteria	Acidobacteria_Gp4	Gp4	Gp4	Gp4
DENOVO63	43.9455	-0.251352	0.0807494	-3.11274	0.00185357	0.00400803	Bacteria	NA	NA	NA	NA	NA
DENOVO7	209.907	-0.246749	0.0710092	-3.47489	0.000511063	0.00124222	Bacteria	Proteobacteria	Alphaproteobacteria	Rhizobiales	Bradyrhizobiaceae	Bradyrhizobium
DENOVO127	52.4656	-0.245544	0.0759043	-3.23492	0.00121679	0.00282362	Bacteria	Actinobacteria	Actinobacteria	NA	NA	NA
DENOVO99	138.306	-0.229261	0.0682625	-3.35852	0.000783604	0.00188404	Bacteria	Actinobacteria	Actinobacteria	Gaiellales	Gaiellaceae	Gaiella
DENOVO15	118.467	-0.218177	0.0676836	-3.22349	0.0012664	0.00289836	Bacteria	Acidobacteria	Acidobacteria_Gp6	Gp6	Gp6	Gp6
DENOVO28	167.521	0.193993	0.0558793	3.47164	0.000517294	0.00125279	Bacteria	Acidobacteria	Acidobacteria_Gp6	Gp6	Gp6	Gp6
DENOVO21	101.211	0.21879	0.0574278	3.80983	0.000139064	0.000374965	Bacteria	Acidobacteria	Acidobacteria_Gp6	Gp6	Gp6	Gp6
DENOVO6	439.076	0.224405	0.0767799	2.9227	0.00347006	0.00706716	Bacteria	Acidobacteria	Acidobacteria_Gp16	Gp16	Gp16	Gp16
DENOVO7927	55.2731	0.2349	0.076302	3.07855	0.00208011	0.00444023	Bacteria	Acidobacteria	Acidobacteria_Gp6	Gp6	Gp6	Gp6
DENOVO75	89.0664	0.242633	0.0811917	2.98839	0.0028045	0.00587357	Bacteria	NA	NA	NA	NA	NA
DENOVO293	28.7589	0.253492	0.0867485	2.92214	0.0034763	0.00706716	Bacteria	Acidobacteria	Acidobacteria_Gp6	Gp6	Gp6	Gp6
DENOVO25	199.802	0.256985	0.0649366	3.95748	7.57458e-05	0.000209322	Bacteria	Acidobacteria	Acidobacteria_Gp6	Gp6	Gp6	Gp6
DENOVO66	45.6298	0.271167	0.0875405	3.09762	0.00195084	0.00419116	Bacteria	Acidobacteria	Acidobacteria_Gp6	Gp6	Gp6	Gp6
DENOVO427	17.235	0.285806	0.0912157	3.1333	0.0017285	0.00377436	Bacteria	Verrucomicrobia	Opitutae	Opitutales	Opitutaceae	Opitutus
DENOVO8291	31.0608	0.308752	0.080423	3.83911	0.000123482	0.000337046	Bacteria	Acidobacteria	Acidobacteria_Gp6	Gp6	Gp6	Gp6
DENOVO400	34.3461	0.325068	0.11017	2.95061	0.00317151	0.00655971	Bacteria	Proteobacteria	Betaproteobacteria	NA	NA	NA
DENOVO192	15.4333	0.342749	0.110338	3.10636	0.00189406	0.00408234	Bacteria	NA	NA	NA	NA	NA
DENOVO185	37.5626	0.354061	0.0999599	3.54202	0.000397069	0.000983078	Bacteria	Acidobacteria	Acidobacteria_Gp6	Gp6	Gp6	Gp6
DENOVO20301	32.2005	0.35973	0.111289	3.23241	0.00122752	0.00283864	Bacteria	Verrucomicrobia	Spartobacteria	Spartobacteria_genera_incertae_sedis	Spartobacteria_genera_incertae_sedis	Spartobacteria_genera_incertae_sedis
DENOVO459	8.78068	0.36445	0.128633	2.83325	0.00460779	0.00917747	Bacteria	NA	NA	NA	NA	NA
DENOVO385	12.0647	0.364471	0.101947	3.5751	0.000350099	0.000879872	Bacteria	Planctomycetes	Planctomycetia	Planctomycetales	Planctomycetaceae	NA
DENOVO507	37.8474	0.377583	0.07506	5.03041	4.89432e-07	1.99977e-06	Bacteria	Planctomycetes	Planctomycetia	Planctomycetales	Planctomycetaceae	Pirellula
DENOVO158	18.8834	0.378546	0.119956	3.1557	0.00160112	0.00356637	Bacteria	Acidobacteria	Acidobacteria_Gp4	Gp4	Gp4	Gp4
DENOVO838	36.541	0.398706	0.0981947	4.06037	4.8996e-05	0.000140652	Bacteria	Proteobacteria	Alphaproteobacteria	Rhizobiales	NA	NA
DENOVO435	7.04137	0.403378	0.128129	3.14822	0.00164268	0.00364675	Bacteria	Planctomycetes	Planctomycetia	Planctomycetales	Planctomycetaceae	Pirellula
DENOVO402	40.5901	0.406494	0.0869985	4.67242	2.9767e-06	1.05451e-05	Bacteria	Acidobacteria	Acidobacteria_Gp6	Gp6	Gp6	Gp6
DENOVO7330	10.5382	0.421046	0.13382	3.14636	0.00165314	0.00365346	Bacteria	NA	NA	NA	NA	NA
DENOVO315	9.34863	0.423945	0.141083	3.00493	0.0026564	0.00559862	Bacteria	Verrucomicrobia	Subdivision3	Subdivision3_genera_incertae_sedis	Subdivision3_genera_incertae_sedis	Subdivision3_genera_incertae_sedis
DENOVO265	11.4297	0.42504	0.112098	3.79166	0.000149641	0.000401859	Bacteria	Verrucomicrobia	Subdivision3	Subdivision3_genera_incertae_sedis	Subdivision3_genera_incertae_sedis	Subdivision3_genera_incertae_sedis
DENOVO46	85.351	0.425552	0.0989851	4.29915	1.71452e-05	5.48976e-05	Bacteria	Proteobacteria	Alphaproteobacteria	Rhizobiales	Hyphomicrobiaceae	Pedomicrobium
DENOVO14862	12.6027	0.427729	0.13529	3.16157	0.00156922	0.00353332	Bacteria	Acidobacteria	Acidobacteria_Gp6	Gp6	Gp6	Gp6
DENOVO271	12.4278	0.429478	0.137356	3.12675	0.00176751	0.00384694	Bacteria	Proteobacteria	Alphaproteobacteria	Rhizobiales	NA	NA
DENOVO3813	12.8902	0.42984	0.134668	3.19185	0.00141363	0.00320231	Bacteria	Proteobacteria	Alphaproteobacteria	Rhizobiales	NA	NA
DENOVO338	8.87651	0.437127	0.147828	2.957	0.00310644	0.00644514	Bacteria	Acidobacteria	Acidobacteria_Gp6	Gp6	Gp6	Gp6
DENOVO461	13.7667	0.438161	0.117441	3.73091	0.000190791	0.000496356	Bacteria	Acidobacteria	Acidobacteria_Gp6	Gp6	Gp6	Gp6
DENOVO12047	11.2745	0.445473	0.147018	3.03006	0.00244507	0.00518604	Bacteria	Planctomycetes	Planctomycetia	Planctomycetales	Planctomycetaceae	Pirellula
DENOVO317	8.81305	0.447124	0.11808	3.78663	0.000152703	0.000408435	Bacteria	NA	NA	NA	NA	NA
DENOVO48	76.4961	0.447328	0.0914884	4.88946	1.01115e-06	3.93818e-06	Bacteria	NA	NA	NA	NA	NA
DENOVO115	30.7448	0.449897	0.10783	4.17226	3.01592e-05	9.0072e-05	Bacteria	Proteobacteria	Deltaproteobacteria	Myxococcales	Myxococcaceae	Corallococcus
DENOVO96	27.4904	0.453833	0.0915518	4.95711	7.15477e-07	2.85334e-06	Bacteria	Acidobacteria	Acidobacteria_Gp11	Gp11	Gp11	Gp11
DENOVO535	8.16848	0.459048	0.115663	3.96885	7.22201e-05	0.000202345	Bacteria	Proteobacteria	Deltaproteobacteria	Myxococcales	NA	NA
DENOVO3011	9.03371	0.459724	0.14301	3.21463	0.00130612	0.00297903	Bacteria	Proteobacteria	Alphaproteobacteria	Sphingomonadales	Sphingomonadaceae	Sphingomonas
DENOVO696	25.8367	0.459837	0.12465	3.68903	0.000225113	0.000578861	Bacteria	Acidobacteria	Acidobacteria_Gp4	Gp4	Gp4	Gp4
DENOVO172	50.8444	0.462016	0.0858264	5.38314	7.31978e-08	3.6654e-07	Bacteria	Acidobacteria	Acidobacteria_Gp5	Gp5	Gp5	Gp5
DENOVO186	18.6832	0.465232	0.126701	3.67188	0.000240774	0.000614389	Bacteria	Acidobacteria	Acidobacteria_Gp7	Gp7	Gp7	Gp7
DENOVO37	102.806	0.466263	0.106899	4.36172	1.29041e-05	4.23357e-05	Bacteria	Actinobacteria	Actinobacteria	NA	NA	NA
DENOVO101	27.0198	0.470464	0.111162	4.23222	2.31394e-05	7.10176e-05	Bacteria	Acidobacteria	Acidobacteria_Gp6	Gp6	Gp6	Gp6
DENOVO466	9.27859	0.480103	0.147108	3.26361	0.00110002	0.00257964	Bacteria	Bacteroidetes	Sphingobacteriia	Sphingobacteriales	Chitinophagaceae	NA
DENOVO85	44.8969	0.480235	0.0929376	5.16729	2.37516e-07	1.03389e-06	Bacteria	NA	NA	NA	NA	NA
DENOVO2490	62.5022	0.481862	0.0831823	5.79284	6.92049e-09	3.87315e-08	Bacteria	Acidobacteria	Acidobacteria_Gp6	Gp6	Gp6	Gp6
DENOVO16870	14.0449	0.484446	0.171329	2.82759	0.00469005	0.00929636	Bacteria	NA	NA	NA	NA	NA
DENOVO10	126.903	0.485111	0.0795412	6.09886	1.06826e-09	6.9074e-09	Bacteria	Bacteroidetes	Sphingobacteriia	Sphingobacteriales	Chitinophagaceae	NA
DENOVO242	8.23383	0.488628	0.149818	3.26147	0.00110837	0.0025901	Bacteria	NA	NA	NA	NA	NA
DENOVO334	7.89001	0.492979	0.164139	3.00343	0.00266957	0.00560862	Bacteria	Nitrospirae	Nitrospira	Nitrospirales	Nitrospiraceae	Nitrospira
DENOVO572	26.4239	0.495871	0.109397	4.53277	5.82159e-06	1.9883e-05	Bacteria	NA	NA	NA	NA	NA
DENOVO11092	10.8986	0.497805	0.123993	4.01479	5.94994e-05	0.000168624	Bacteria	Acidobacteria	Acidobacteria_Gp6	Gp6	Gp6	Gp6
DENOVO375	8.65407	0.500319	0.12861	3.89019	0.000100165	0.000274525	Bacteria	NA	NA	NA	NA	NA
DENOVO544	22.3385	0.503824	0.102557	4.91262	8.98694e-07	3.52077e-06	Bacteria	Acidobacteria	Acidobacteria_Gp17	Gp17	Gp17	Gp17
DENOVO9314	9.177	0.510583	0.17352	2.9425	0.00325578	0.00671315	Bacteria	NA	NA	NA	NA	NA
DENOVO67	50.2474	0.520359	0.0865302	6.01361	1.8144e-09	1.15085e-08	Bacteria	Bacteroidetes	NA	NA	NA	NA
DENOVO438	14.8491	0.52587	0.11197	4.69652	2.64628e-06	9.52662e-06	Bacteria	Planctomycetes	Planctomycetia	Planctomycetales	Planctomycetaceae	NA
DENOVO89	52.1926	0.526899	0.0763864	6.89782	5.28075e-12	4.81778e-11	Bacteria	Acidobacteria	Acidobacteria_Gp6	Gp6	Gp6	Gp6
DENOVO9076	7.75099	0.527084	0.127644	4.12934	3.63803e-05	0.000106269	Bacteria	Acidobacteria	Acidobacteria_Gp6	Gp6	Gp6	Gp6
DENOVO1	1910.59	0.527382	0.0901732	5.84854	4.95899e-09	2.8971e-08	Archaea	Thaumarchaeota	Nitrososphaerales	Nitrososphaerales	Nitrososphaeraceae	Nitrososphaera
DENOVO349	9.41776	0.54092	0.13566	3.98732	6.68251e-05	0.000188583	Bacteria	NA	NA	NA	NA	NA
DENOVO10506	26.285	0.541703	0.110001	4.92452	8.45677e-07	3.33267e-06	Bacteria	NA	NA	NA	NA	NA
DENOVO776	8.65455	0.546383	0.113915	4.79643	1.61521e-06	5.94325e-06	Bacteria	Acidobacteria	Acidobacteria_Gp17	Gp17	Gp17	Gp17
DENOVO147	20.4897	0.54725	0.181911	3.00833	0.00262684	0.00555389	Bacteria	NA	NA	NA	NA	NA
DENOVO616	10.42	0.549835	0.116855	4.70529	2.53501e-06	9.17562e-06	Bacteria	Planctomycetes	Planctomycetia	Planctomycetales	Planctomycetaceae	NA
DENOVO371	11.1532	0.553032	0.154953	3.56903	0.000358301	0.000894961	Bacteria	NA	NA	NA	NA	NA
DENOVO370	6.67717	0.55338	0.148135	3.73565	0.000187232	0.000489005	Bacteria	Proteobacteria	Deltaproteobacteria	Myxococcales	Polyangiaceae	NA
DENOVO51	44.9051	0.55373	0.127808	4.33252	1.4741e-05	4.76578e-05	Bacteria	Acidobacteria	Acidobacteria_Gp6	Gp6	Gp6	Gp6
DENOVO92	76.5701	0.553935	0.0755952	7.32765	2.34231e-13	2.64403e-12	Bacteria	Acidobacteria	Acidobacteria_Gp17	Gp17	Gp17	Gp17
DENOVO494	12.1573	0.554214	0.13219	4.19257	2.75812e-05	8.34957e-05	Bacteria	Acidobacteria	Acidobacteria_Gp17	Gp17	Gp17	Gp17
DENOVO3990	8.28734	0.55476	0.179499	3.0906	0.00199753	0.00427766	Bacteria	Actinobacteria	Actinobacteria	Gaiellales	Gaiellaceae	Gaiella
DENOVO165	13.5337	0.555473	0.115184	4.82248	1.41783e-06	5.30493e-06	Bacteria	Proteobacteria	Deltaproteobacteria	Myxococcales	NA	NA
DENOVO443	14.5921	0.570371	0.172704	3.30259	0.000957971	0.0022786	Bacteria	NA	NA	NA	NA	NA
DENOVO449	25.7469	0.571939	0.0836704	6.83562	8.16491e-12	7.25044e-11	Bacteria	Acidobacteria	Acidobacteria_Gp6	Gp6	Gp6	Gp6
DENOVO205	13.2237	0.577117	0.110869	5.20541	1.9357e-07	8.6522e-07	Bacteria	NA	NA	NA	NA	NA
DENOVO1152	12.2044	0.57776	0.133185	4.33804	1.43761e-05	4.67046e-05	Bacteria	Proteobacteria	Alphaproteobacteria	Rhizobiales	NA	NA
DENOVO15109	10.2774	0.581529	0.111047	5.2368	1.63384e-07	7.45301e-07	Bacteria	Acidobacteria	Acidobacteria_Gp6	Gp6	Gp6	Gp6
DENOVO180	14.1333	0.58274	0.125189	4.65486	3.24199e-06	1.14242e-05	Bacteria	Proteobacteria	Gammaproteobacteria	NA	NA	NA
DENOVO14983	23.9696	0.589339	0.138109	4.2672	1.97938e-05	6.21824e-05	Bacteria	NA	NA	NA	NA	NA
DENOVO6647	66.1118	0.592661	0.09621	6.16008	7.27101e-10	4.89141e-09	Bacteria	NA	NA	NA	NA	NA
DENOVO5285	179.869	0.593057	0.0698628	8.48887	2.08656e-17	4.96304e-16	Bacteria	Acidobacteria	Acidobacteria_Gp6	Gp6	Gp6	Gp6
DENOVO4576	6.6973	0.596235	0.190767	3.12547	0.00177523	0.00385114	Bacteria	Acidobacteria	Acidobacteria_Gp4	Gp4	Gp4	Gp4
DENOVO13877	45.0543	0.597837	0.107827	5.54439	2.9498e-08	1.55918e-07	Bacteria	Acidobacteria	Acidobacteria_Gp6	Gp6	Gp6	Gp6
DENOVO10774	48.1082	0.598002	0.125758	4.75517	1.98277e-06	7.25562e-06	Bacteria	Acidobacteria	Acidobacteria_Gp6	Gp6	Gp6	Gp6
DENOVO1569	15.9385	0.600664	0.1746	3.44023	0.000581226	0.00140252	Bacteria	NA	NA	NA	NA	NA
DENOVO18702	17.7473	0.60161	0.1483	4.05671	4.97689e-05	0.000142258	Bacteria	Actinobacteria	Actinobacteria	Gaiellales	Gaiellaceae	Gaiella
DENOVO794	10.6509	0.611298	0.184893	3.30622	0.000945629	0.00225731	Bacteria	Proteobacteria	Deltaproteobacteria	Myxococcales	NA	NA
DENOVO512	19.0715	0.614018	0.144311	4.25483	2.09206e-05	6.5108e-05	Bacteria	Acidobacteria	Acidobacteria_Gp6	Gp6	Gp6	Gp6
DENOVO433	13.5052	0.616936	0.142007	4.3444	1.3966e-05	4.55949e-05	Bacteria	Proteobacteria	Betaproteobacteria	NA	NA	NA
DENOVO377	10.7603	0.617642	0.196463	3.14381	0.00166765	0.00365346	Bacteria	Acidobacteria	Acidobacteria_Gp4	Gp4	Gp4	Gp4
DENOVO213	20.4372	0.627378	0.126547	4.95769	7.13365e-07	2.85334e-06	Bacteria	NA	NA	NA	NA	NA
DENOVO298	8.95734	0.627969	0.146762	4.27883	1.87881e-05	5.93028e-05	Bacteria	NA	NA	NA	NA	NA
DENOVO272	17.3658	0.628298	0.139737	4.49628	6.91533e-06	2.32607e-05	Bacteria	Proteobacteria	Alphaproteobacteria	Rhizobiales	Hyphomicrobiaceae	Hyphomicrobium
DENOVO106	21.8696	0.63262	0.102363	6.18016	6.40356e-10	4.3518e-09	Bacteria	Acidobacteria	Acidobacteria_Gp17	Gp17	Gp17	Gp17
DENOVO300	10.5165	0.636054	0.171422	3.71046	0.000206879	0.000534037	Bacteria	Acidobacteria	Acidobacteria_Gp10	Gp10	Gp10	Gp10
DENOVO307	13.7284	0.636634	0.120658	5.27633	1.31796e-07	6.1382e-07	Bacteria	Acidobacteria	Acidobacteria_Gp6	Gp6	Gp6	Gp6
DENOVO204	22.6678	0.639342	0.132102	4.83977	1.29989e-06	4.91889e-06	Bacteria	NA	NA	NA	NA	NA
DENOVO105	106.018	0.645461	0.155561	4.14926	3.33557e-05	9.87328e-05	Archaea	Thaumarchaeota	Nitrososphaerales	Nitrososphaerales	Nitrososphaeraceae	Nitrososphaera
DENOVO2119	34.8826	0.651254	0.102741	6.3388	2.31557e-10	1.67627e-09	Bacteria	Acidobacteria	Acidobacteria_Gp6	Gp6	Gp6	Gp6
DENOVO241	9.18744	0.658425	0.225571	2.91893	0.00351236	0.00706716	Bacteria	Actinobacteria	Actinobacteria	Acidimicrobiales	Acidimicrobiaceae	Ilumatobacter
DENOVO220	23.1721	0.667758	0.0856436	7.79694	6.34266e-15	1.0303e-13	Bacteria	Acidobacteria	Acidobacteria_Gp10	Gp10	Gp10	Gp10
DENOVO94	35.782	0.670707	0.0897773	7.47079	7.97161e-14	9.83165e-13	Bacteria	Proteobacteria	Gammaproteobacteria	NA	NA	NA
DENOVO308	6.81269	0.673439	0.161323	4.17448	2.98673e-05	8.96018e-05	Bacteria	NA	NA	NA	NA	NA
DENOVO645	11.2127	0.675884	0.104708	6.45497	1.0824e-10	8.19181e-10	Bacteria	Planctomycetes	Planctomycetia	Planctomycetales	Planctomycetaceae	Pirellula
DENOVO52	44.561	0.680074	0.0887367	7.66396	1.80289e-14	2.45046e-13	Bacteria	Nitrospirae	Nitrospira	Nitrospirales	Nitrospiraceae	Nitrospira
DENOVO541	9.06842	0.686009	0.115257	5.95201	2.6487e-09	1.61015e-08	Bacteria	Proteobacteria	NA	NA	NA	NA
DENOVO120	30.3439	0.690393	0.113137	6.10227	1.04576e-09	6.82818e-09	Bacteria	Acidobacteria	Acidobacteria_Gp6	Gp6	Gp6	Gp6
DENOVO492	13.0726	0.692922	0.130623	5.30476	1.12824e-07	5.36719e-07	Bacteria	Planctomycetes	Planctomycetia	Planctomycetales	Planctomycetaceae	NA
DENOVO379	9.25472	0.697575	0.190641	3.65909	0.000253109	0.0006434	Bacteria	NA	NA	NA	NA	NA
DENOVO257	9.35852	0.699638	0.136174	5.13783	2.77928e-07	1.16919e-06	Bacteria	NA	NA	NA	NA	NA
DENOVO249	13.3424	0.701891	0.128037	5.48194	4.20684e-08	2.1552e-07	Bacteria	Proteobacteria	Betaproteobacteria	NA	NA	NA
DENOVO9924	16.6462	0.707461	0.123581	5.72467	1.03633e-08	5.70407e-08	Bacteria	NA	NA	NA	NA	NA
DENOVO16	291.893	0.713547	0.112286	6.35475	2.08762e-10	1.52786e-09	Bacteria	Acidobacteria	Acidobacteria_Gp4	Gp4	Gp4	Gp4
DENOVO250	13.5046	0.716177	0.122787	5.83268	5.45432e-09	3.13153e-08	Bacteria	Proteobacteria	Deltaproteobacteria	NA	NA	NA
DENOVO53	61.7472	0.720719	0.081335	8.86111	7.92183e-19	2.29389e-17	Bacteria	Acidobacteria	Acidobacteria_Gp17	Gp17	Gp17	Gp17
DENOVO646	8.37809	0.720908	0.169145	4.26207	2.02545e-05	6.33309e-05	Bacteria	NA	NA	NA	NA	NA
DENOVO188	11.2989	0.725076	0.177415	4.08689	4.37194e-05	0.000126596	Bacteria	NA	NA	NA	NA	NA
DENOVO283	8.70671	0.728615	0.131566	5.538	3.05948e-08	1.60442e-07	Bacteria	Proteobacteria	Deltaproteobacteria	Myxococcales	NA	NA
DENOVO565	8.96102	0.732755	0.138664	5.28438	1.26133e-07	5.9158e-07	Bacteria	Planctomycetes	Planctomycetia	Planctomycetales	Planctomycetaceae	NA
DENOVO140	14.4376	0.736032	0.180906	4.06858	4.73007e-05	0.000136373	Bacteria	Actinobacteria	NA	NA	NA	NA
DENOVO429	12.6831	0.738611	0.104337	7.0791	1.45089e-12	1.46408e-11	Bacteria	Proteobacteria	Betaproteobacteria	Burkholderiales	NA	NA
DENOVO8031	15.967	0.745331	0.139867	5.32887	9.88269e-08	4.80429e-07	Bacteria	Acidobacteria	Acidobacteria_Gp6	Gp6	Gp6	Gp6
DENOVO320	8.76842	0.754282	0.177986	4.23788	2.25636e-05	6.98948e-05	Bacteria	Proteobacteria	Alphaproteobacteria	Rhizobiales	Hyphomicrobiaceae	NA
DENOVO123	26.9551	0.755106	0.0986972	7.65073	1.99835e-14	2.65849e-13	Bacteria	Verrucomicrobia	Subdivision3	Subdivision3_genera_incertae_sedis	Subdivision3_genera_incertae_sedis	Subdivision3_genera_incertae_sedis
DENOVO114	70.9242	0.769245	0.123265	6.24056	4.36013e-10	3.05668e-09	Bacteria	NA	NA	NA	NA	NA
DENOVO93	37.8063	0.773146	0.0806922	9.58142	9.57189e-22	4.55348e-20	Bacteria	Planctomycetes	Planctomycetia	Planctomycetales	Planctomycetaceae	Pirellula
DENOVO164	20.1235	0.775379	0.175004	4.43063	9.39574e-06	3.11321e-05	Bacteria	NA	NA	NA	NA	NA
DENOVO60	45.6337	0.788884	0.100041	7.88564	3.12915e-15	5.21004e-14	Bacteria	Acidobacteria	Acidobacteria_Gp6	Gp6	Gp6	Gp6
DENOVO403	13.9781	0.792189	0.121714	6.50858	7.58634e-11	5.85976e-10	Bacteria	Proteobacteria	Deltaproteobacteria	Myxococcales	NA	NA
DENOVO423	9.89642	0.792193	0.146395	5.41133	6.25574e-08	3.1804e-07	Bacteria	Planctomycetes	Planctomycetia	Planctomycetales	Planctomycetaceae	NA
DENOVO310	9.46019	0.794932	0.147119	5.40332	6.54186e-08	3.30066e-07	Bacteria	Proteobacteria	Alphaproteobacteria	Rhizobiales	Hyphomicrobiaceae	NA
DENOVO3675	17.707	0.797626	0.114817	6.94691	3.73378e-12	3.50239e-11	Bacteria	Acidobacteria	Acidobacteria_Gp6	Gp6	Gp6	Gp6
DENOVO103	53.7329	0.797723	0.0962257	8.29012	1.13133e-16	2.35459e-15	Bacteria	Proteobacteria	Deltaproteobacteria	NA	NA	NA
DENOVO772	9.39477	0.803332	0.131492	6.10935	1.00036e-09	6.5964e-09	Bacteria	NA	NA	NA	NA	NA
DENOVO266	8.45296	0.804148	0.154835	5.19357	2.06297e-07	9.09893e-07	Bacteria	Latescibacteria	Latescibacteria_genera_incertae_sedis	Latescibacteria_genera_incertae_sedis	Latescibacteria_genera_incertae_sedis	Latescibacteria_genera_incertae_sedis
DENOVO380	22.1963	0.804191	0.108047	7.44297	9.84492e-14	1.19213e-12	Bacteria	Acidobacteria	Acidobacteria_Gp17	Gp17	Gp17	Gp17
DENOVO557	27.3338	0.806546	0.113986	7.07583	1.48561e-12	1.47674e-11	Bacteria	Acidobacteria	Acidobacteria_Gp6	Gp6	Gp6	Gp6
DENOVO210	21.9109	0.821296	0.219007	3.75009	0.000176771	0.000465334	Bacteria	Acidobacteria	Acidobacteria_Gp6	Gp6	Gp6	Gp6
DENOVO695	6.21508	0.826574	0.200057	4.13168	3.60114e-05	0.000105895	Bacteria	Acidobacteria	Acidobacteria_Gp10	Gp10	Gp10	Gp10
DENOVO38	70.998	0.834426	0.115243	7.24056	4.46846e-13	4.79999e-12	Bacteria	Proteobacteria	Betaproteobacteria	NA	NA	NA
DENOVO12356	26.9332	0.834572	0.172614	4.83492	1.33202e-06	5.01199e-06	Bacteria	Acidobacteria	Acidobacteria_Gp16	Gp16	Gp16	Gp16
DENOVO329	7.71396	0.83681	0.201446	4.15401	3.26694e-05	9.71331e-05	Bacteria	Proteobacteria	Gammaproteobacteria	NA	NA	NA
DENOVO5570	13.0063	0.837508	0.159396	5.25426	1.48619e-07	6.8262e-07	Bacteria	Acidobacteria	Acidobacteria_Gp6	Gp6	Gp6	Gp6
DENOVO12234	52.1943	0.84512	0.0876031	9.64714	5.05462e-22	2.58952e-20	Bacteria	Acidobacteria	Acidobacteria_Gp6	Gp6	Gp6	Gp6
DENOVO337	16.168	0.845917	0.109795	7.70449	1.31363e-14	1.90191e-13	Bacteria	Acidobacteria	Acidobacteria_Gp22	Gp22	Gp22	Gp22
DENOVO5704	7.30636	0.850952	0.165636	5.13748	2.78448e-07	1.16919e-06	Bacteria	NA	NA	NA	NA	NA
DENOVO14516	17.7932	0.866493	0.166061	5.21791	1.80955e-07	8.14299e-07	Bacteria	Proteobacteria	NA	NA	NA	NA
DENOVO77	96.2183	0.867647	0.0946832	9.16368	5.01554e-20	1.85575e-18	Bacteria	Proteobacteria	Gammaproteobacteria	NA	NA	NA
DENOVO1043	14.8443	0.870898	0.138034	6.30932	2.80265e-10	2.00706e-09	Bacteria	Acidobacteria	Acidobacteria_Gp6	Gp6	Gp6	Gp6
DENOVO809	16.5668	0.877153	0.159951	5.48387	4.16123e-08	2.14835e-07	Bacteria	Actinobacteria	Actinobacteria	NA	NA	NA
DENOVO117	31.8936	0.881504	0.175481	5.02337	5.07726e-07	2.06186e-06	Bacteria	Proteobacteria	Alphaproteobacteria	Rhizobiales	Hyphomicrobiaceae	Pedomicrobium
DENOVO3498	14.9308	0.883796	0.189077	4.67425	2.95023e-06	1.05072e-05	Bacteria	Acidobacteria	Acidobacteria_Gp4	Gp4	Gp4	Gp4
DENOVO17851	9.29955	0.885369	0.152181	5.81786	5.96055e-09	3.39293e-08	Bacteria	Acidobacteria	Acidobacteria_Gp6	Gp6	Gp6	Gp6
DENOVO32	59.7836	0.888046	0.143546	6.1865	6.15157e-10	4.22366e-09	Bacteria	Actinobacteria	Actinobacteria	Actinomycetales	Micrococcaceae	Arthrobacter
DENOVO16661	32.6031	0.892973	0.160303	5.57053	2.53961e-08	1.3531e-07	Bacteria	NA	NA	NA	NA	NA
DENOVO413	8.49146	0.89605	0.127253	7.04148	1.90211e-12	1.86295e-11	Bacteria	NA	NA	NA	NA	NA
DENOVO175	14.7932	0.900194	0.223764	4.02296	5.74717e-05	0.000163573	Bacteria	Acidobacteria	Acidobacteria_Gp7	Gp7	Gp7	Gp7
DENOVO422	12.6681	0.910901	0.152904	5.95733	2.56396e-09	1.58111e-08	Bacteria	Proteobacteria	Alphaproteobacteria	Rhizobiales	NA	NA
DENOVO208	26.4678	0.911366	0.115478	7.89214	2.97059e-15	5.07285e-14	Bacteria	Planctomycetes	Planctomycetia	Planctomycetales	Planctomycetaceae	NA
DENOVO810	11.0042	0.917068	0.110855	8.27265	1.31016e-16	2.49305e-15	Bacteria	NA	NA	NA	NA	NA
DENOVO254	8.75018	0.920432	0.136673	6.73455	1.64437e-11	1.40404e-10	Bacteria	Proteobacteria	Alphaproteobacteria	Rhodospirillales	Rhodospirillaceae	NA
DENOVO73	28.9222	0.923714	0.117026	7.89322	2.94498e-15	5.07285e-14	Bacteria	Actinobacteria	Actinobacteria	Actinomycetales	Geodermatophilaceae	Blastococcus
DENOVO333	8.95159	0.924255	0.13871	6.66323	2.67881e-11	2.20258e-10	Bacteria	Bacteroidetes	NA	NA	NA	NA
DENOVO9119	9.15579	0.926335	0.173138	5.35027	8.7824e-08	4.33265e-07	Bacteria	Acidobacteria	Acidobacteria_Gp17	Gp17	Gp17	Gp17
DENOVO26	108.894	0.928789	0.0808527	11.4874	1.5261e-30	2.03276e-28	Bacteria	Acidobacteria	Acidobacteria_Gp6	Gp6	Gp6	Gp6
DENOVO1015	68.2464	0.931545	0.120195	7.7503	9.16729e-15	1.38759e-13	Bacteria	Acidobacteria	Acidobacteria_Gp16	Gp16	Gp16	Gp16
DENOVO458	14.4816	0.937139	0.109084	8.59101	8.6209e-18	2.12649e-16	Bacteria	Verrucomicrobia	Subdivision3	Subdivision3_genera_incertae_sedis	Subdivision3_genera_incertae_sedis	Subdivision3_genera_incertae_sedis
DENOVO20535	14.8081	0.944509	0.194175	4.86422	1.14908e-06	4.37308e-06	Bacteria	Acidobacteria	Acidobacteria_Gp6	Gp6	Gp6	Gp6
DENOVO122	51.0401	0.949894	0.102479	9.26912	1.87682e-20	7.81227e-19	Bacteria	Proteobacteria	Alphaproteobacteria	Rhodospirillales	Rhodospirillaceae	Skermanella
DENOVO1306	7.82041	0.949993	0.177026	5.36641	8.03187e-08	3.99196e-07	Bacteria	Acidobacteria	Acidobacteria_Gp10	Gp10	Gp10	Gp10
DENOVO430	7.65706	0.952508	0.130889	7.2772	3.40831e-13	3.78322e-12	Bacteria	Acidobacteria	Acidobacteria_Gp6	Gp6	Gp6	Gp6
DENOVO625	9.24312	0.953664	0.122488	7.78579	6.9277e-15	1.07299e-13	Bacteria	Proteobacteria	NA	NA	NA	NA
DENOVO198	20.1814	0.962509	0.144636	6.65472	2.83842e-11	2.30535e-10	Bacteria	Acidobacteria	Acidobacteria_Gp6	Gp6	Gp6	Gp6
DENOVO599	9.78005	0.977195	0.195105	5.00856	5.484e-07	2.21354e-06	Bacteria	NA	NA	NA	NA	NA
DENOVO328	16.7599	0.979476	0.143816	6.8106	9.7195e-12	8.51735e-11	Bacteria	NA	NA	NA	NA	NA
DENOVO54	50.4167	0.985201	0.128107	7.69046	1.46612e-14	2.07753e-13	Archaea	Thaumarchaeota	Nitrososphaerales	Nitrososphaerales	Nitrososphaeraceae	Nitrososphaera
DENOVO421	9.85332	0.988086	0.15396	6.41779	1.38267e-10	1.02318e-09	Bacteria	Acidobacteria	Acidobacteria_Gp6	Gp6	Gp6	Gp6
DENOVO766	7.88457	1.00098	0.19473	5.14037	2.74205e-07	1.16919e-06	Bacteria	NA	NA	NA	NA	NA
DENOVO487	9.88405	1.01353	0.121414	8.34772	6.95952e-17	1.49517e-15	Bacteria	NA	NA	NA	NA	NA
DENOVO446	13.5263	1.01752	0.133038	7.64835	2.03578e-14	2.65849e-13	Bacteria	NA	NA	NA	NA	NA
DENOVO144	28.3043	1.02871	0.170441	6.0356	1.58372e-09	1.01419e-08	Bacteria	NA	NA	NA	NA	NA
DENOVO8455	8.05576	1.03411	0.160304	6.45096	1.11146e-10	8.31719e-10	Bacteria	Proteobacteria	Alphaproteobacteria	Rhodospirillales	Rhodospirillaceae	Skermanella
DENOVO452	9.10752	1.05274	0.18636	5.64896	1.6142e-08	8.74029e-08	Bacteria	Actinobacteria	Actinobacteria	Actinomycetales	Nakamurellaceae	Nakamurella
DENOVO12174	15.1094	1.05448	0.168852	6.24499	4.2384e-10	3.00295e-09	Bacteria	Proteobacteria	Alphaproteobacteria	Rhizobiales	Hyphomicrobiaceae	Pedomicrobium
DENOVO287	24.623	1.08026	0.105188	10.2698	9.63674e-25	9.16867e-23	Bacteria	Proteobacteria	NA	NA	NA	NA
DENOVO14749	12.4073	1.08119	0.210355	5.13984	2.74966e-07	1.16919e-06	Bacteria	Acidobacteria	Acidobacteria_Gp16	Gp16	Gp16	Gp16
DENOVO195	20.1637	1.08196	0.129506	8.35447	6.57249e-17	1.45909e-15	Bacteria	Proteobacteria	Alphaproteobacteria	Rhodospirillales	Rhodospirillaceae	Skermanella
DENOVO597	7.70486	1.08826	0.136001	8.00183	1.22584e-15	2.2678e-14	Bacteria	Proteobacteria	Deltaproteobacteria	Myxococcales	NA	NA
DENOVO39	58.6687	1.0979	0.131047	8.37789	5.38842e-17	1.23748e-15	Bacteria	Acidobacteria	Acidobacteria_Gp4	Gp4	Gp4	Gp4
DENOVO602	12.7879	1.10059	0.155278	7.08783	1.36226e-12	1.3958e-11	Bacteria	Gemmatimonadetes	Gemmatimonadetes	Gemmatimonadales	Gemmatimonadaceae	Gemmatimonas
DENOVO354	9.69025	1.10363	0.152507	7.23662	4.60002e-13	4.86288e-12	Bacteria	Proteobacteria	Betaproteobacteria	NA	NA	NA
DENOVO131	26.3792	1.10953	0.110838	10.0104	1.37222e-23	9.13896e-22	Bacteria	Planctomycetes	Planctomycetia	Planctomycetales	Planctomycetaceae	Pirellula
DENOVO539	12.347	1.12185	0.166262	6.74751	1.50402e-11	1.30088e-10	Bacteria	Acidobacteria	Acidobacteria_Gp6	Gp6	Gp6	Gp6
DENOVO160	21.9604	1.13942	0.113201	10.0655	7.84715e-24	5.80689e-22	Bacteria	Proteobacteria	Alphaproteobacteria	NA	NA	NA
DENOVO514	9.83759	1.14339	0.253428	4.5117	6.43093e-06	2.17411e-05	Bacteria	Cyanobacteria/Chloroplast	Chloroplast	Chloroplast	Chloroplast	Streptophyta
DENOVO537	6.22174	1.16025	0.178302	6.50724	7.65465e-11	5.85976e-10	Bacteria	Bacteroidetes	Sphingobacteriia	Sphingobacteriales	Chitinophagaceae	Terrimonas
DENOVO139	14.4196	1.16101	0.196364	5.91255	3.36847e-09	2.02108e-08	Bacteria	NA	NA	NA	NA	NA
DENOVO9815	14.175	1.16372	0.230011	5.05944	4.20497e-07	1.72871e-06	Bacteria	NA	NA	NA	NA	NA
DENOVO347	8.95516	1.19171	0.154576	7.70955	1.26263e-14	1.86869e-13	Bacteria	NA	NA	NA	NA	NA
DENOVO226	19.3595	1.19202	0.135587	8.79158	1.47466e-18	3.92849e-17	Bacteria	Acidobacteria	Acidobacteria_Gp6	Gp6	Gp6	Gp6
DENOVO42	65.6881	1.1959	0.13548	8.82712	1.07404e-18	2.98047e-17	Bacteria	Acidobacteria	Acidobacteria_Gp6	Gp6	Gp6	Gp6
DENOVO725	10.1944	1.205	0.180228	6.68598	2.29391e-11	1.90968e-10	Bacteria	Acidobacteria	Acidobacteria_Gp16	Gp16	Gp16	Gp16
DENOVO311	14.6847	1.21282	0.415159	2.92134	0.00348532	0.00706716	Bacteria	Acidobacteria	Acidobacteria_Gp10	Gp10	Gp10	Gp10
DENOVO121	26.1569	1.2244	0.133814	9.15006	5.69013e-20	1.99454e-18	Bacteria	NA	NA	NA	NA	NA
DENOVO19360	14.2149	1.23633	0.210218	5.8812	4.07311e-09	2.40061e-08	Bacteria	Proteobacteria	Betaproteobacteria	NA	NA	NA
DENOVO259	19.8808	1.2489	0.14213	8.78702	1.53584e-18	3.93411e-17	Bacteria	Proteobacteria	Deltaproteobacteria	NA	NA	NA
DENOVO2132	33.179	1.25154	0.106752	11.7238	9.62709e-32	1.60291e-29	Bacteria	NA	NA	NA	NA	NA
DENOVO357	8.30376	1.2576	0.16395	7.67064	1.71139e-14	2.37455e-13	Bacteria	Proteobacteria	NA	NA	NA	NA
DENOVO362	6.84562	1.28064	0.164367	7.79131	6.63178e-15	1.05161e-13	Bacteria	NA	NA	NA	NA	NA
DENOVO83	32.0479	1.30501	0.0896924	14.5498	5.85548e-48	3.89975e-45	Bacteria	Gemmatimonadetes	Gemmatimonadetes	Gemmatimonadales	Gemmatimonadaceae	Gemmatimonas
DENOVO10303	26.871	1.31075	0.174942	7.49247	6.75896e-14	8.49333e-13	Bacteria	NA	NA	NA	NA	NA
DENOVO373	9.27549	1.32738	0.190667	6.96175	3.36065e-12	3.19742e-11	Bacteria	Proteobacteria	Betaproteobacteria	NA	NA	NA
DENOVO212	12.6482	1.34615	0.148346	9.07444	1.14265e-19	3.80501e-18	Bacteria	Verrucomicrobia	Subdivision3	Subdivision3_genera_incertae_sedis	Subdivision3_genera_incertae_sedis	Subdivision3_genera_incertae_sedis
DENOVO277	9.42635	1.38388	0.152872	9.05254	1.39685e-19	4.43001e-18	Bacteria	Acidobacteria	Acidobacteria_Gp22	Gp22	Gp22	Gp22
DENOVO2118	10.0916	1.40111	0.143643	9.7541	1.77164e-22	9.83262e-21	Bacteria	NA	NA	NA	NA	NA
DENOVO292	9.71362	1.43423	0.230234	6.22946	4.68059e-10	3.24716e-09	Bacteria	Nitrospirae	Nitrospira	Nitrospirales	Nitrospiraceae	Nitrospira
DENOVO179	12.225	1.43481	0.155454	9.22986	2.70985e-20	1.06163e-18	Bacteria	candidate division WPS-2	WPS-2_genera_incertae_sedis	WPS-2_genera_incertae_sedis	WPS-2_genera_incertae_sedis	WPS-2_genera_incertae_sedis
DENOVO181	17.7553	1.44331	0.129987	11.1035	1.2063e-28	1.33899e-26	Bacteria	Acidobacteria	Acidobacteria_Gp6	Gp6	Gp6	Gp6
DENOVO15472	7.6014	1.48776	0.179702	8.279	1.2421e-16	2.43306e-15	Bacteria	Acidobacteria	Acidobacteria_Gp17	Gp17	Gp17	Gp17
DENOVO987	8.17139	1.5175	0.217346	6.98194	2.91128e-12	2.81002e-11	Bacteria	Proteobacteria	Gammaproteobacteria	Alteromonadales	Alteromonadaceae	Haliea
DENOVO15474	16.9332	1.51787	0.148275	10.2368	1.35621e-24	1.12905e-22	Bacteria	Proteobacteria	Alphaproteobacteria	Rhizobiales	Hyphomicrobiaceae	Pedomicrobium
DENOVO166	15.8025	1.54404	0.170892	9.0352	1.63699e-19	4.9556e-18	Bacteria	Proteobacteria	Betaproteobacteria	NA	NA	NA
DENOVO410	15.9654	1.72981	0.146359	11.819	3.11535e-32	6.91609e-30	Bacteria	NA	NA	NA	NA	NA
DENOVO417	12.5131	1.76526	0.231364	7.62978	2.35158e-14	3.01184e-13	Bacteria	NA	NA	NA	NA	NA
DENOVO859	14.7628	1.85005	0.148542	12.4547	1.31801e-35	4.38899e-33	Bacteria	Acidobacteria	Acidobacteria_Gp4	Gp4	Gp4	Gp4
