# Supplementary material for: Microbiome of vineyard soils is shaped by geography and management
Source: Microbiome. 2019 Nov 8;7:140. doi: 10.1186/s40168-019-0758-7 (PMC6839268; doi:10.1186/s40168-019-0758-7)
Supplement: Supplementary file 16 — Additional file 16: Table S3. Results of the Deseq analysis of fungal taxa significantly differentially abundant in vineyard vs permanent grassland (P1 and P2 are considered together) samples for ITS data. (XLSX 22 kb) [file 40168_2019_758_MOESM16_ESM.xlsx]

## Sheet: Deseq_results_ITS.csv
OTU	baseMean	log2FoldChange	lfcSE	stat	pvalue	padj	Kingdom	Phylum	Class	Order	Family	Genus	Species
DENOVO5	852.989	6.69551	0.327057	20.472	3.82808e-93	8.99599e-91	Fungi	Ascomycota	Sordariomycetes	Xylariales	Amphisphaeriaceae	Amphisphaeriaceae_unidentified	Amphisphaeriaceae_sp|SH211285.06FU
DENOVO10360	20.1416	6.56225	0.405659	16.1768	7.35535e-59	8.64254e-57	Fungi	Ascomycota	Dothideomycetes	Pleosporales	Pleosporales_unidentified	Pleosporales_unidentified_1	Pleosporales_sp|SH229344.06FU
DENOVO80	77.9607	8.28888	0.552889	14.992	8.28789e-51	6.49218e-49	Fungi	Ascomycota	Ascomycota_unidentified	Ascomycota_unidentified_1	Ascomycota_unidentified_1	Ascomycota_unidentified_1_1	Ascomycota_sp|SH221644.06FU
DENOVO395	27.2431	5.6499	0.383707	14.7245	4.48646e-49	2.63579e-47	Fungi	Ascomycota	Dothideomycetes	Pleosporales	Pleosporales_unidentified	Pleosporales_unidentified_1	Pleosporales_sp|SH229344.06FU
DENOVO36	257.257	6.14972	0.434096	14.1667	1.47212e-45	6.91896e-44	Fungi	Ascomycota	Leotiomycetes	Helotiales	Hyaloscyphaceae	Mycoarthris	NA
DENOVO64	55.5531	5.45104	0.38907	14.0104	1.34589e-44	5.27139e-43	Fungi	Ascomycota	Dothideomycetes	Pleosporales	Pleosporales_unidentified	Pleosporales_unidentified_1	Pleosporales_sp|SH229344.06FU
DENOVO7	884.406	3.18643	0.267933	11.8927	1.2924e-32	4.33876e-31	Fungi	Ascomycota	NA	NA	NA	NA	NA
DENOVO198	33.9274	4.9007	0.459996	10.6538	1.67421e-26	4.91798e-25	Fungi	Ascomycota	Dothideomycetes	Pleosporales	NA	NA	NA
DENOVO28	195.468	2.85157	0.28959	9.8469	7.06933e-23	1.84588e-21	Fungi	Ascomycota	Sordariomycetes	Sordariomycetes_unidentified	Sordariomycetes_unidentified_1	Sordariomycetes_unidentified_1	Sordariomycetes_sp|SH219632.06FU
DENOVO47	97.6868	5.99155	0.627541	9.54766	1.32655e-21	3.11738e-20	Fungi	NA	NA	NA	NA	NA	NA
DENOVO362	59.7589	2.61914	0.280985	9.32128	1.14948e-20	2.45572e-19	Fungi	Ascomycota	Leotiomycetes	Helotiales	Incertae_sedis_2	Tetracladium	Tetracladium_sp|SH216424.06FU
DENOVO177	35.5801	-2.77778	0.347554	-7.99236	1.32378e-15	2.5924e-14	Fungi	Chytridiomycota	Chytridiomycota_unidentified	Chytridiomycota_unidentified_1	Chytridiomycota_unidentified_1	Chytridiomycota_unidentified_1_1	Chytridiomycota_sp|SH234055.06FU
DENOVO123	29.7922	3.85288	0.502884	7.66158	1.83656e-14	3.31993e-13	Fungi	Ascomycota	Saccharomycetes	Saccharomycetales	Incertae_sedis_11	Schwanniomyces	Schwanniomyces_yamadae|SH209133.06FU
DENOVO266	32.544	-3.27759	0.441545	-7.423	1.145e-13	1.92197e-12	Fungi	Basidiomycota	Ustilaginomycetes	Ustilaginales	Ustilaginaceae	Ustilago	Ustilago_striiformis|SH237191.06FU
DENOVO30	384.29	-1.88102	0.262886	-7.15525	8.35204e-13	1.30849e-11	Fungi	Ascomycota	Dothideomycetes	Pleosporales	Sporormiaceae	Preussia	Preussia_flanaganii|SH190474.06FU
DENOVO17	405.24	-2.57894	0.366969	-7.02768	2.09997e-12	3.08433e-11	Fungi	Ascomycota	Dothideomycetes	Pleosporales	Sporormiaceae	NA	NA
DENOVO73	80.2442	3.27559	0.471099	6.95308	3.57395e-12	4.94046e-11	Fungi	Basidiomycota	Tremellomycetes	Tremellomycetes_unidentified	Tremellomycetes_unidentified_1	Tremellomycetes_unidentified_1	Tremellomycetes_sp|SH230598.06FU
DENOVO68	75.3858	-3.88144	0.568609	-6.82619	8.71966e-12	1.1384e-10	Fungi	Ascomycota	Sordariomycetes	Sordariomycetes_unidentified	Sordariomycetes_unidentified_1	Sordariomycetes_unidentified_1	Sordariomycetes_sp|SH201443.06FU
DENOVO193	36.421	2.40865	0.356434	6.75763	1.40269e-11	1.73491e-10	Fungi	NA	NA	NA	NA	NA	NA
DENOVO574	29.8714	-3.34244	0.500414	-6.67935	2.40002e-11	2.82002e-10	Fungi	Glomeromycota	Glomeromycetes	Glomerales	Glomeraceae	Glomeraceae_unidentified	Glomeraceae_sp|SH216859.06FU
DENOVO308	15.4429	3.1853	0.488257	6.52382	6.85411e-11	7.67007e-10	Fungi	Ascomycota	Dothideomycetes	Pleosporales	Pleosporaceae	Dendryphion	Dendryphion_sp|SH240293.06FU
DENOVO110	36.7139	-2.15859	0.333672	-6.46918	9.85335e-11	1.05252e-09	Fungi	Ascomycota	Eurotiomycetes	Eurotiales	Trichocomaceae	Penicillium	Penicillium_novae-zeelandiae|SH231334.06FU
DENOVO11	838.678	1.49984	0.233464	6.42427	1.32504e-10	1.35384e-09	Fungi	Ascomycota	Ascomycota_unidentified	Ascomycota_unidentified_1	Ascomycota_unidentified_1	Ascomycota_unidentified_1_1	Ascomycota_sp|SH217298.06FU
DENOVO109	49.2563	2.11217	0.34053	6.20259	5.55412e-10	5.43841e-09	Fungi	Ascomycota	Sordariomycetes	Hypocreales	Nectriaceae	Nectriaceae_unidentified	Nectriaceae_sp|SH235538.06FU
DENOVO33	238.017	2.28466	0.372948	6.12594	9.01513e-10	8.47422e-09	Fungi	Ascomycota	Dothideomycetes	Pleosporales	Pleosporaceae	Alternaria	Alternaria_eichhorniae|SH224789.06FU
DENOVO1	2049.62	-0.679528	0.11117	-6.11251	9.80739e-10	8.86437e-09	Fungi	Ascomycota	Sordariomycetes	Hypocreales	Nectriaceae	NA	NA
DENOVO176	48.7334	2.99609	0.500802	5.98259	2.19616e-09	1.91147e-08	Fungi	Ascomycota	Dothideomycetes	Dothideales	Dothioraceae	Aureobasidium	Aureobasidium_pullulans|SH206629.06FU
DENOVO84	43.227	2.22344	0.376148	5.91107	3.39885e-09	2.85261e-08	Fungi	NA	NA	NA	NA	NA	NA
DENOVO336	23.4443	1.82392	0.309096	5.90081	3.61726e-09	2.93123e-08	Fungi	NA	NA	NA	NA	NA	NA
DENOVO34	152.441	-0.974979	0.167563	-5.81859	5.93473e-09	4.64887e-08	Fungi	Ascomycota	Ascomycota_unidentified	Ascomycota_unidentified_1	Ascomycota_unidentified_1	Ascomycota_unidentified_1_1	Ascomycota_sp|SH197541.06FU
DENOVO165	27.1151	-2.49597	0.430741	-5.79458	6.84905e-09	5.19202e-08	Fungi	Ascomycota	Sordariomycetes	Coniochaetales	Coniochaetaceae	Lecythophora	Lecythophora_sp|SH235858.06FU
DENOVO22	272.863	1.03112	0.178649	5.77174	7.84566e-09	5.76166e-08	Fungi	Ascomycota	Sordariomycetes	Hypocreales	Bionectriaceae	Clonostachys	Clonostachys_rosea_f._catenulata|SH236629.06FU
DENOVO13	289.755	-0.597427	0.104275	-5.72932	1.00833e-08	7.18054e-08	Fungi	Ascomycota	Ascomycota_unidentified	Ascomycota_unidentified_1	Ascomycota_unidentified_1	Ascomycota_unidentified_1_1	Ascomycota_sp|SH233666.06FU
DENOVO105	76.6028	-2.38005	0.416845	-5.70968	1.13191e-08	7.82351e-08	Fungi	Ascomycota	Ascomycota_unidentified	Ascomycota_unidentified_1	Ascomycota_unidentified_1	Ascomycota_unidentified_1_1	Ascomycota_sp|SH236511.06FU
DENOVO8427	346.04	2.38838	0.44453	5.37281	7.75181e-08	5.20479e-07	Fungi	Zygomycota	Incertae_sedis_10	Mortierellales	Mortierellaceae	Mortierella	NA
DENOVO111	34.2962	-2.13578	0.402902	-5.301	1.15171e-07	7.51809e-07	Fungi	NA	NA	NA	NA	NA	NA
DENOVO108	29.8373	2.72465	0.516207	5.27822	1.30448e-07	8.2852e-07	Fungi	Ascomycota	Sordariomycetes	NA	NA	NA	NA
DENOVO473	12.8737	-2.20155	0.422267	-5.21365	1.85165e-07	1.1451e-06	Fungi	Ascomycota	Ascomycota_unidentified	Ascomycota_unidentified_1	Ascomycota_unidentified_1	Ascomycota_unidentified_1_1	Ascomycota_sp|SH221644.06FU
DENOVO78	66.2202	2.99859	0.582289	5.14967	2.60948e-07	1.57238e-06	Fungi	NA	NA	NA	NA	NA	NA
DENOVO112	57.5682	3.03036	0.595982	5.08464	3.68317e-07	2.16386e-06	Fungi	NA	NA	NA	NA	NA	NA
DENOVO60	90.6435	1.32259	0.262864	5.03147	4.86721e-07	2.78974e-06	Fungi	Basidiomycota	Tremellomycetes	Cystofilobasidiales	Cystofilobasidiales_unidentified	Cystofilobasidiales_unidentified_1	Cystofilobasidiales_sp|SH213827.06FU
DENOVO55	84.0234	-1.23829	0.248661	-4.97983	6.36412e-07	3.56088e-06	Fungi	Ascomycota	Sordariomycetes	Hypocreales	Clavicipitaceae	Pochonia	Pochonia_chlamydosporia|SH211307.06FU
DENOVO254	25.2073	3.17213	0.642149	4.93987	7.81764e-07	4.27243e-06	Fungi	Basidiomycota	Agaricomycetes	Agaricales	Psathyrellaceae	Psathyrella	NA
DENOVO205	15.8193	2.03772	0.418634	4.86755	1.12991e-06	6.03476e-06	Fungi	Ascomycota	NA	NA	NA	NA	NA
DENOVO7898	54.0751	1.1354	0.234827	4.83503	1.33128e-06	6.95224e-06	Fungi	Ascomycota	Sordariomycetes	Sordariales	Chaetomiaceae	Chaetomiaceae_unidentified	Chaetomiaceae_sp|SH234920.06FU
DENOVO29	247.765	1.37021	0.285786	4.79453	1.63058e-06	8.33016e-06	Fungi	Ascomycota	Dothideomycetes	Capnodiales	Davidiellaceae	Davidiella	Davidiella_tassiana|SH196750.06FU
DENOVO152	23.4546	1.84651	0.386622	4.776	1.78819e-06	8.94093e-06	Fungi	NA	NA	NA	NA	NA	NA
DENOVO457	37.3759	-1.67786	0.352965	-4.75361	1.99817e-06	9.7827e-06	Fungi	NA	NA	NA	NA	NA	NA
DENOVO40	100.118	1.10112	0.232041	4.74538	2.08119e-06	9.98121e-06	Fungi	Ascomycota	Leotiomycetes	Helotiales	Incertae_sedis_2	Tetracladium	Tetracladium_sp_WMM_2012d|SH216428.06FU
DENOVO230	15.1992	-2.27888	0.501723	-4.54211	5.56947e-06	2.61765e-05	Fungi	Ascomycota	Dothideomycetes	Pleosporales	Pleosporaceae	Pleosporaceae_unidentified	Pleosporaceae_sp|SH224805.06FU
DENOVO307	27.3505	-1.97114	0.436271	-4.51815	6.23824e-06	2.87448e-05	Fungi	Ascomycota	Eurotiomycetes	Chaetothyriales	Chaetothyriales_unidentified	Chaetothyriales_unidentified_1	Chaetothyriales_sp|SH219002.06FU
DENOVO181	33.8875	-1.93517	0.428991	-4.51099	6.4527e-06	2.91612e-05	Fungi	Ascomycota	Dothideomycetes	Pleosporales	Pleosporales_unidentified	Pleosporales_unidentified_1	Pleosporales_sp|SH223798.06FU
DENOVO62	91.0637	-2.30776	0.51232	-4.50453	6.65197e-06	2.94946e-05	Fungi	Ascomycota	Sordariomycetes	Sordariomycetes_unidentified	Sordariomycetes_unidentified_1	Sordariomycetes_unidentified_1	Sordariomycetes_sp|SH213465.06FU
DENOVO69	78.8151	-2.60495	0.581992	-4.47591	7.60861e-06	3.31115e-05	Fungi	Zygomycota	Incertae_sedis_10	Mortierellales	Mortierellaceae	Mortierella	Mortierella_globulifera|SH235686.06FU
DENOVO2	1226.37	0.56874	0.127794	4.45044	8.56931e-06	3.66143e-05	Fungi	Basidiomycota	Tremellomycetes	Filobasidiales	Filobasidiaceae	Cryptococcus	Cryptococcus_fuscescens|SH215218.06FU
DENOVO3256	54.1036	2.30934	0.523664	4.40997	1.03384e-05	4.33842e-05	Fungi	Ascomycota	NA	NA	NA	NA	NA
DENOVO87	52.1937	1.10748	0.253269	4.37273	1.227e-05	5.05869e-05	Fungi	Ascomycota	Sordariomycetes	Sordariomycetes_unidentified	Sordariomycetes_unidentified_1	Sordariomycetes_unidentified_1	Sordariomycetes_sp|SH219629.06FU
DENOVO44	108.289	-1.1283	0.267695	-4.21489	2.49899e-05	0.000101252	Fungi	NA	NA	NA	NA	NA	NA
DENOVO171	19.0247	1.97429	0.470356	4.19744	2.69946e-05	0.000107521	Fungi	Fungi_unidentified	Fungi_unidentified_1	Fungi_unidentified_1	Fungi_unidentified_1_1	Fungi_unidentified_1_1	NA
DENOVO259	13.4398	-2.50627	0.605251	-4.14087	3.45994e-05	0.000135514	Fungi	NA	NA	NA	NA	NA	NA
DENOVO141	46.5954	-1.16196	0.283733	-4.09526	4.21699e-05	0.000162458	Fungi	Chytridiomycota	Chytridiomycetes	Olpidiales	Olpidiaceae	Olpidium	Olpidium_brassicae|SH214989.06FU
DENOVO85	40.4195	-1.46583	0.359213	-4.08068	4.49038e-05	0.0001702	Fungi	Ascomycota	Dothideomycetes	Pleosporales	Pleosporales_unidentified	Pleosporales_unidentified_1	Pleosporales_sp|SH196178.06FU
DENOVO94	42.4929	-2.03985	0.50816	-4.01419	5.96496e-05	0.000222502	Fungi	Ascomycota	Dothideomycetes	Dothideomycetes_unidentified	Dothideomycetes_unidentified_1	Dothideomycetes_unidentified_1	Dothideomycetes_sp|SH195586.06FU
DENOVO6424	19.9948	1.98109	0.497103	3.98527	6.74031e-05	0.000247496	Fungi	Ascomycota	Sordariomycetes	Sordariales	Chaetomiaceae	Humicola	Humicola_nigrescens|SH234919.06FU
DENOVO161	22.3626	2.00595	0.522873	3.8364	0.000124849	0.000451376	Fungi	Ascomycota	Sordariomycetes	Hypocreales	Nectriaceae	Nectriaceae_unidentified	Nectriaceae_sp|SH219458.06FU
DENOVO250	22.8947	1.67004	0.437035	3.82129	0.000132754	0.000472686	Fungi	Ascomycota	Dothideomycetes	NA	NA	NA	NA
DENOVO16	310.156	0.655951	0.17477	3.75322	0.000174576	0.00061232	Fungi	Ascomycota	Sordariomycetes	Hypocreales	Incertae_sedis_3	Ilyonectria	Ilyonectria_macrodidyma|SH217302.06FU
DENOVO228	11.9716	1.98252	0.529363	3.7451	0.000180323	0.000623175	Fungi	Ascomycota	Sordariomycetes	Hypocreales	Hypocreales_unidentified	Hypocreales_unidentified_1	Hypocreales_sp|SH197882.06FU
DENOVO54	103.444	1.11877	0.299569	3.73462	0.000188	0.000640289	Fungi	Ascomycota	Dothideomycetes	Pleosporales	Cucurbitariaceae	Pyrenochaetopsis	Pyrenochaetopsis_leptospora|SH196230.06FU
DENOVO373	8.83736	-2.21611	0.598337	-3.70379	0.000212403	0.000713066	Fungi	Ascomycota	Sordariomycetes	Hypocreales	Hypocreales_unidentified	Hypocreales_unidentified_1	Hypocreales_sp|SH224303.06FU
DENOVO465	20.1903	1.26533	0.343927	3.67906	0.000234094	0.000774819	Fungi	NA	NA	NA	NA	NA	NA
DENOVO49	75.8321	1.04521	0.288195	3.62675	0.000287009	0.000923934	Fungi	Ascomycota	Sordariomycetes	Hypocreales	Bionectriaceae	Clonostachys	Clonostachys_sp|SH236640.06FU
DENOVO147	32.9189	1.39984	0.385654	3.6298	0.000283645	0.000923934	Fungi	Ascomycota	Dothideomycetes	Pleosporales	Incertae_sedis_13	Pyrenochaeta	Pyrenochaeta_lycopersici|SH240064.06FU
DENOVO114	49.5443	1.24949	0.347084	3.59996	0.000318267	0.00101071	Fungi	Ascomycota	Leotiomycetes	Helotiales	Incertae_sedis_2	Rhexocercosporidium	Rhexocercosporidium_panacis|SH204719.06FU
DENOVO268	11.663	2.08951	0.58423	3.57651	0.000348206	0.00109105	Fungi	Ascomycota	Sordariomycetes	Sordariomycetes_unidentified	Sordariomycetes_unidentified_1	Sordariomycetes_unidentified_1	Sordariomycetes_sp|SH219627.06FU
DENOVO6434	292.353	-0.724966	0.203562	-3.56141	0.000368875	0.0011406	Fungi	Zygomycota	Incertae_sedis_10	Mortierellales	Mortierellaceae	Mortierella	Mortierella_sp_VN2_2_5|SH211065.06FU
DENOVO97	33.8488	0.888087	0.253024	3.50989	0.0004483	0.00136819	Fungi	Ascomycota	Leotiomycetes	Helotiales	Incertae_sedis_2	Tetracladium	Tetracladium_sp|SH216438.06FU
DENOVO89	41.9649	1.07446	0.307573	3.49334	0.00047702	0.00143718	Fungi	Ascomycota	Sordariomycetes	Sordariales	Chaetomiaceae	Humicola	Humicola_nigrescens|SH234919.06FU
DENOVO3280	58.5497	1.18631	0.340799	3.48098	0.000499587	0.00148611	Fungi	Ascomycota	Leotiomycetes	Helotiales	Incertae_sedis_2	Tetracladium	Tetracladium_sp|SH216432.06FU
DENOVO9209	291.816	-1.53094	0.447132	-3.42392	0.000617251	0.00181317	Fungi	Zygomycota	Incertae_sedis_10	Mortierellales	Mortierellaceae	Mortierella	NA
DENOVO18	265.372	0.418936	0.123253	3.399	0.000676332	0.0019622	Fungi	Ascomycota	Leotiomycetes	Helotiales	Incertae_sedis_2	Tetracladium	Tetracladium_maxilliforme|SH216421.06FU
DENOVO71	76.5026	-1.13192	0.34247	-3.30516	0.000949237	0.00272037	Fungi	Ascomycota	Sordariomycetes	Hypocreales	Hypocreaceae	Trichoderma	Trichoderma_viride|SH222750.06FU
DENOVO10	414.811	0.694593	0.211839	3.27887	0.00104224	0.00295092	Fungi	Zygomycota	Incertae_sedis_10	Mortierellales	Mortierellaceae	Mortierella	NA
DENOVO237	40.2417	-1.2056	0.374817	-3.21651	0.00129761	0.00358751	Fungi	Chytridiomycota	NA	NA	NA	NA	NA
DENOVO255	12.3364	1.43843	0.446829	3.2192	0.0012855	0.00358751	Fungi	NA	NA	NA	NA	NA	NA
DENOVO370	16.6312	-2.0417	0.637343	-3.20346	0.00135785	0.00362607	Fungi	NA	NA	NA	NA	NA	NA
DENOVO314	9.46306	-1.65771	0.517039	-3.20616	0.00134518	0.00362607	Fungi	NA	NA	NA	NA	NA	NA
DENOVO186	23.4316	-1.62087	0.504936	-3.21004	0.00132717	0.00362607	Fungi	Ascomycota	Eurotiomycetes	Eurotiales	Trichocomaceae	Paecilomyces	Paecilomyces_marquandii|SH235961.06FU
DENOVO151	26.3932	-1.40633	0.445673	-3.15551	0.00160216	0.00423041	Fungi	Ascomycota	Sordariomycetes	Incertae_sedis_7	Apiosporaceae	Arthrinium	Arthrinium_malaysianum|SH233379.06FU
DENOVO375	26.5475	-0.916063	0.294705	-3.10841	0.00188097	0.00491143	Fungi	Ascomycota	Sordariomycetes	Sordariomycetes_unidentified	Sordariomycetes_unidentified_1	Sordariomycetes_unidentified_1	Sordariomycetes_sp|SH222044.06FU
DENOVO19	268.245	-0.545923	0.176506	-3.09294	0.00198184	0.00511794	Fungi	Ascomycota	Sordariomycetes	NA	NA	NA	NA
DENOVO91	81.471	1.25341	0.418303	2.99642	0.00273171	0.00697773	Fungi	Ascomycota	Sordariomycetes	Sordariales	Lasiosphaeriaceae	Lasiosphaeriaceae_unidentified	Lasiosphaeriaceae_sp|SH238403.06FU
DENOVO70	49.3838	0.66132	0.222664	2.97003	0.00297771	0.00752431	Fungi	Ascomycota	Leotiomycetes	Helotiales	Incertae_sedis_2	Tetracladium	Tetracladium_sp|SH216438.06FU
DENOVO192	15.8865	1.28137	0.436888	2.93295	0.00335755	0.00839387	Fungi	NA	NA	NA	NA	NA	NA
