# Supplementary material for: Microbiome of vineyard soils is shaped by geography and management
Source: Microbiome. 2019 Nov 8;7:140. doi: 10.1186/s40168-019-0758-7 (PMC6839268; doi:10.1186/s40168-019-0758-7)
Supplement: Supplementary file 28 — Additional file 28: Table S15. Taxa significantly correlated with chemical and physical characteristics of the soil from 16S data and ITS data. (XLSX 654 kb) [file 40168_2019_758_MOESM28_ESM.xlsx]

## Sheet: 16S
Chem	TICe P-value	PearsonR	SpearmanRho	MICe	rank	Taxon
Cu	3.27153e-05	-0.642662	-0.807783	0.582829	Family	Phyllobacteriaceae
Sand	4.90682e-05	-0.685203	-0.709854	0.497459	Class	Subdivision3
Sand	4.90682e-05	-0.685203	-0.709854	0.497459	Order	Subdivision3_genera_incertae_sedis
Sand	4.90682e-05	-0.685203	-0.709854	0.497459	Family	Subdivision3_genera_incertae_sedis
Sand	4.90682e-05	-0.685203	-0.709854	0.497459	Genus	Subdivision3_genera_incertae_sedis
CaCO3	4.90682e-05	-0.614354	-0.681488	0.599864	Genus	Bradyrhizobium
CaCO3	4.90682e-05	-0.605016	-0.673882	0.556764	Family	Bradyrhizobiaceae
Silt	4.90682e-05	-0.545862	-0.665789	0.513622	Genus	Asanoa
Sand	4.90682e-05	-0.628273	-0.661086	0.501011	Class	Betaproteobacteria
Sand	4.90682e-05	-0.657479	-0.657477	0.535959	Class	Verrucomicrobiae
Sand	4.90682e-05	-0.657479	-0.657477	0.535959	Order	Verrucomicrobiales
Sand	4.90682e-05	-0.656622	-0.656802	0.529918	Family	Verrucomicrobiaceae
Cu	3.27153e-05	-0.485751	-0.65435	0.484083	Family	Mycobacteriaceae
Cu	3.27153e-05	-0.485751	-0.65435	0.484083	Genus	Mycobacterium
Sand	4.90682e-05	-0.633171	-0.633579	0.500258	Genus	Adhaeribacter
Cu	3.27153e-05	-0.441452	-0.624163	0.44551	Genus	Aquisphaera
Sand	4.90682e-05	-0.60099	-0.609043	0.445843	Class	Cytophagia
Sand	4.90682e-05	-0.60099	-0.609043	0.445843	Order	Cytophagales
Sand	4.90682e-05	-0.564936	-0.608533	0.470618	Genus	Pirellula
Sand	4.90682e-05	-0.589173	-0.605989	0.443766	Family	Cytophagaceae
Cd	3.27153e-05	-0.576121	-0.598683	0.445764	Genus	Agromyces
Silt	4.90682e-05	-0.508238	-0.597109	0.356833	Family	Paenibacillaceae 1
Sand	4.90682e-05	-0.519252	-0.579741	0.483561	Phylum	Bacteroidetes
CaCO3	4.90682e-05	-0.396207	-0.566038	0.325805	Family	Burkholderiaceae
Silt	4.90682e-05	-0.501077	-0.562557	0.344175	Genus	Paenibacillus
Pb	3.27153e-05	-0.483696	-0.55907	0.379998	Genus	Agromyces
Sand	4.90682e-05	-0.54416	-0.558827	0.344281	Phylum	candidate division WPS-2
Sand	4.90682e-05	-0.54416	-0.558827	0.344281	Class	WPS-2_genera_incertae_sedis
Sand	4.90682e-05	-0.54416	-0.558827	0.344281	Order	WPS-2_genera_incertae_sedis
Sand	4.90682e-05	-0.54416	-0.558827	0.344281	Family	WPS-2_genera_incertae_sedis
Sand	4.90682e-05	-0.54416	-0.558827	0.344281	Genus	WPS-2_genera_incertae_sedis
CaCO3	4.90682e-05	-0.375725	-0.557273	0.379403	Genus	Burkholderia
Sand	4.90682e-05	-0.454778	-0.556448	0.391406	Genus	Flavisolibacter
Cu	3.27153e-05	-0.369991	-0.54907	0.380369	Genus	Mesorhizobium
Cu	3.27153e-05	-0.404495	-0.547203	0.386003	Kingdom	Bacteria
Zn	3.27153e-05	-0.477781	-0.545983	0.38437	Order	Gaiellales
Zn	3.27153e-05	-0.477781	-0.545983	0.38437	Family	Gaiellaceae
Zn	3.27153e-05	-0.477781	-0.545983	0.38437	Genus	Gaiella
CaCO3	4.90682e-05	-0.495514	-0.545082	0.499483	Genus	Hyphomicrobium
Sand	4.90682e-05	-0.633195	-0.543753	0.468544	Genus	Defluviicoccus
CaCO3	4.90682e-05	-0.354309	-0.541262	0.390973	Order	Gp1
CaCO3	4.90682e-05	-0.354309	-0.541262	0.390973	Family	Gp1
CaCO3	4.90682e-05	-0.354309	-0.541262	0.390973	Genus	Gp1
pH	4.90682e-05	NaN	-0.540797	0.369542	Genus	Kribbella
Pb	3.27153e-05	-0.427309	-0.536979	0.420462	Order	Myxococcales
Cd	3.27153e-05	-0.367632	-0.534074	0.313455	Family	Cystobacteraceae
Cu	3.27153e-05	-0.337168	-0.530672	0.400438	Phylum	Verrucomicrobia
Pb	3.27153e-05	-0.468225	-0.527182	0.414375	Family	Intrasporangiaceae
Cu	3.27153e-05	-0.305047	-0.526907	0.407559	Class	Alphaproteobacteria
Pb	3.27153e-05	-0.390337	-0.526044	0.372217	Family	Polyangiaceae
Cd	3.27153e-05	-0.339053	-0.524092	0.309754	Genus	Anaeromyxobacter
CaCO3	4.90682e-05	-0.385864	-0.523422	0.371973	Genus	Actinoallomurus
Zn	3.27153e-05	-0.317037	-0.522321	0.323019	Genus	Kribbella
CaCO3	4.90682e-05	-0.39002	-0.518697	0.405171	Genus	Kribbella
Pb	3.27153e-05	-0.473988	-0.518029	0.355381	Genus	Janibacter
Pb	3.27153e-05	-0.407442	-0.516125	0.380522	Class	Deltaproteobacteria
Cd	3.27153e-05	-0.47356	-0.511985	0.35785	Order	Myxococcales
C/N	4.90682e-05	-0.36191	-0.508605	0.344916	Genus	Defluviicoccus
Zn	3.27153e-05	-0.37427	-0.508378	0.266992	Family	Labilitrichaceae
Zn	3.27153e-05	-0.37427	-0.508378	0.266992	Genus	Labilithrix
CaCO3	4.90682e-05	-0.370633	-0.50816	0.321931	Genus	Dokdonella
Silt	4.90682e-05	-0.542781	-0.508083	0.370802	Order	Gp4
Silt	4.90682e-05	-0.542781	-0.508083	0.370802	Family	Gp4
Silt	4.90682e-05	-0.542781	-0.508083	0.370802	Genus	Gp4
Sand	4.90682e-05	-0.50794	-0.50805	0.356241	Genus	Janibacter
Silt	4.90682e-05	-0.543986	-0.507809	0.368645	Class	Acidobacteria_Gp4
Cu	3.27153e-05	-0.355416	-0.501103	0.322756	Phylum	Proteobacteria
Sand	4.90682e-05	-0.627983	-0.500154	0.442445	Order	Myxococcales
Silt	4.90682e-05	-0.375402	-0.497014	0.340204	Family	Burkholderiaceae
Sand	4.90682e-05	-0.601614	-0.495354	0.468867	Family	Rhodospirillaceae
Clay	4.90682e-05	-0.514809	-0.493426	0.34028	Order	Planctomycetales
Clay	4.90682e-05	-0.514809	-0.493426	0.34028	Family	Planctomycetaceae
Clay	4.90682e-05	-0.463382	-0.492339	0.295265	Genus	Litorilinea
Silt	4.90682e-05	-0.465995	-0.490843	0.279072	Family	Rhizomicrobium
Silt	4.90682e-05	-0.465995	-0.490843	0.279072	Genus	Rhizomicrobium
Clay	4.90682e-05	-0.513853	-0.490639	0.340375	Phylum	Planctomycetes
Clay	4.90682e-05	-0.51319	-0.490536	0.342922	Class	Planctomycetia
Pb	3.27153e-05	-0.365955	-0.490202	0.295678	Genus	Clostridium sensu stricto
Sand	4.90682e-05	-0.578551	-0.490161	0.44364	Order	Alteromonadales
Sand	4.90682e-05	-0.504218	-0.489924	0.326695	Family	Intrasporangiaceae
Cd	3.27153e-05	-0.442057	-0.488331	0.319936	Family	Polyangiaceae
Clay	4.90682e-05	-0.448423	-0.482238	0.330594	Order	Rhodobacterales
Clay	4.90682e-05	-0.448423	-0.482238	0.330594	Family	Rhodobacteraceae
Pb	3.27153e-05	-0.357149	-0.481258	0.257671	Family	Clostridiaceae 1
Pb	3.27153e-05	-0.406361	-0.479663	0.282669	Family	Myxococcaceae
Sand	4.90682e-05	-0.575537	-0.479508	0.44364	Family	Alteromonadaceae
Zn	3.27153e-05	-0.401699	-0.479061	0.290546	Order	Myxococcales
Sand	4.90682e-05	-0.569774	-0.476773	0.44364	Genus	Haliea
Sand	4.90682e-05	-0.507127	-0.474957	0.335823	Order	Opitutales
Sand	4.90682e-05	-0.507127	-0.474957	0.335823	Family	Opitutaceae
Cu	3.27153e-05	-0.270027	-0.472441	0.365897	Genus	Clostridium XI
Sand	4.90682e-05	-0.511019	-0.472409	0.292418	Family	Nocardiaceae
Sand	4.90682e-05	-0.503526	-0.472121	0.333845	Class	Opitutae
Cu	3.27153e-05	-0.272389	-0.471322	0.363623	Family	Peptostreptococcaceae
Pb	3.27153e-05	-0.394893	-0.470747	0.279304	Genus	Corallococcus
Sand	4.90682e-05	-0.475558	-0.470493	0.33752	Genus	Micropruina
Clay	4.90682e-05	-0.440036	-0.466476	0.250595	Class	Acidobacteria_Gp11
Clay	4.90682e-05	-0.440036	-0.466476	0.250595	Order	Gp11
Clay	4.90682e-05	-0.440036	-0.466476	0.250595	Family	Gp11
Clay	4.90682e-05	-0.440036	-0.466476	0.250595	Genus	Gp11
Cu	3.27153e-05	-0.386942	-0.466143	0.286862	Genus	Phyllobacterium
Cu	3.27153e-05	-0.206653	-0.464604	0.34385	Genus	Luteimonas
Cu	3.27153e-05	-0.533293	-0.464578	0.336815	Family	Methylobacteriaceae
CaCO3	4.90682e-05	-0.383095	-0.461685	0.352048	Genus	Streptomyces
Sand	4.90682e-05	-0.529849	-0.461142	0.366524	Family	Polyangiaceae
Sand	4.90682e-05	-0.569466	-0.460991	0.442208	Genus	Skermanella
Silt	4.90682e-05	-0.458196	-0.460909	0.326541	Genus	Bradyrhizobium
Sand	4.90682e-05	-0.509822	-0.460574	0.397401	Family	Peptostreptococcaceae
CaCO3	4.90682e-05	-0.309016	-0.459382	0.282819	Order	Edaphobacter
CaCO3	4.90682e-05	-0.309016	-0.459382	0.282819	Family	Edaphobacter
CaCO3	4.90682e-05	-0.309016	-0.459382	0.282819	Genus	Edaphobacter
Zn	3.27153e-05	-0.370688	-0.457769	0.256014	Genus	Byssovorax
Sand	4.90682e-05	-0.372565	-0.456355	0.33435	Genus	Flavobacterium
Clay	4.90682e-05	-0.422969	-0.45617	0.230808	Genus	Amaricoccus
Sand	4.90682e-05	-0.505214	-0.455905	0.404744	Genus	Clostridium XI
Sand	4.90682e-05	-0.475021	-0.45586	0.301989	Genus	Opitutus
Pb	3.27153e-05	-0.347905	-0.455454	0.387634	Genus	Skermanella
Ntot	4.90682e-05	-0.402649	-0.455274	0.310138	Phylum	Armatimonadetes
Cu	3.27153e-05	-0.347683	-0.454217	0.262584	Genus	Aminobacter
Sand	4.90682e-05	-0.369503	-0.453864	0.366938	Order	Burkholderiales
C/N	4.90682e-05	-0.362685	-0.453369	0.321038	Class	Deltaproteobacteria
Sand	4.90682e-05	-0.570341	-0.45282	0.455286	Class	Deltaproteobacteria
Sand	4.90682e-05	-0.55946	-0.452451	0.389728	Genus	Ilumatobacter
Zn	3.27153e-05	-0.355696	-0.4523	0.319871	Phylum	Actinobacteria
Cu	3.27153e-05	-0.542495	-0.451743	0.305508	Genus	Microvirga
CaCO3	4.90682e-05	-0.305423	-0.451407	0.333079	Family	Micromonosporaceae
Cd	3.27153e-05	-0.379851	-0.4507	0.370848	Class	Clostridia
Pb	3.27153e-05	-0.363032	-0.449976	0.270003	Genus	Micropruina
pH	4.90682e-05	NaN	-0.449874	0.328191	Genus	Burkholderia
Sand	4.90682e-05	-0.557863	-0.449546	0.393901	Family	Acidimicrobiaceae
Sand	4.90682e-05	-0.368358	-0.448741	0.313306	Phylum	Proteobacteria
Sand	4.90682e-05	-0.364269	-0.447519	0.375604	Family	Flavobacteriaceae
CaCO3	4.90682e-05	-0.426855	-0.447386	0.384378	Order	Rhizobiales
CaCO3	4.90682e-05	-0.370737	-0.446165	0.403816	Class	Acidobacteria_Gp1
Zn	3.27153e-05	-0.373041	-0.445834	0.246559	Family	Polyangiaceae
Sand	4.90682e-05	-0.36202	-0.445599	0.347261	Class	Flavobacteriia
Sand	4.90682e-05	-0.36202	-0.445599	0.347261	Order	Flavobacteriales
CaCO3	4.90682e-05	-0.26417	-0.445235	0.278435	Genus	Singulisphaera
Sand	4.90682e-05	-0.431264	-0.444588	0.370036	Kingdom	Bacteria
CaCO3	4.90682e-05	-0.329694	-0.443444	0.327036	Family	Streptomycetaceae
Ntot	4.90682e-05	-0.404138	-0.442476	0.35093	Class	Chthonomonadetes
Ntot	4.90682e-05	-0.404138	-0.442476	0.35093	Order	Chthonomonadales
Ntot	4.90682e-05	-0.404138	-0.442476	0.35093	Family	Chthonomonadaceae
Ntot	4.90682e-05	-0.404138	-0.442476	0.35093	Genus	Chthonomonas/Armatimonadetes_gp3
Clay	4.90682e-05	-0.436561	-0.442474	0.274965	Class	Caldilineae
Clay	4.90682e-05	-0.436561	-0.442474	0.274965	Order	Caldilineales
Clay	4.90682e-05	-0.436561	-0.442474	0.274965	Family	Caldilineaceae
Pb	3.27153e-05	-0.2916	-0.441804	0.292969	Family	Cystobacteraceae
CaCO3	4.90682e-05	-0.358892	-0.438955	0.320268	Family	Streptosporangiaceae
Pb	3.27153e-05	-0.340242	-0.438774	0.27838	Class	Clostridia
pH	5.92323e-05	NaN	-0.436984	0.274984	Family	Intrasporangiaceae
Cd	3.27153e-05	-0.431658	-0.43637	0.326843	Family	Intrasporangiaceae
Clay	4.90682e-05	-0.361748	-0.432544	0.193419	Class	Oligoflexia
Clay	4.90682e-05	-0.361748	-0.432544	0.193419	Order	Oligoflexales
Clay	4.90682e-05	-0.361748	-0.432544	0.193419	Family	Oligoflexaceae
Clay	4.90682e-05	-0.361748	-0.432544	0.193419	Genus	Oligoflexus
Silt	4.90682e-05	-0.410942	-0.432378	0.419404	Kingdom	Archaea
Cd	3.27153e-05	-0.371807	-0.432325	0.358064	Order	Clostridiales
Silt	4.90682e-05	-0.411244	-0.432307	0.419404	Phylum	Thaumarchaeota
Silt	4.90682e-05	-0.411232	-0.432307	0.419404	Class	Nitrososphaerales
Silt	4.90682e-05	-0.411232	-0.432307	0.419404	Order	Nitrososphaerales
Silt	4.90682e-05	-0.411232	-0.432307	0.419404	Family	Nitrososphaeraceae
Silt	4.90682e-05	-0.411232	-0.432307	0.419404	Genus	Nitrososphaera
Silt	4.90682e-05	-0.433155	-0.432218	0.291265	Family	Bradyrhizobiaceae
Pb	3.27153e-05	-0.398444	-0.432208	0.298976	Phylum	Latescibacteria
Pb	3.27153e-05	-0.398444	-0.432208	0.298976	Class	Latescibacteria_genera_incertae_sedis
Pb	3.27153e-05	-0.398444	-0.432208	0.298976	Order	Latescibacteria_genera_incertae_sedis
Pb	3.27153e-05	-0.398444	-0.432208	0.298976	Family	Latescibacteria_genera_incertae_sedis
Pb	3.27153e-05	-0.398444	-0.432208	0.298976	Genus	Latescibacteria_genera_incertae_sedis
Pb	3.27153e-05	-0.327079	-0.429195	0.288946	Genus	Byssovorax
Silt	4.90682e-05	-0.454104	-0.429178	0.282236	Genus	Streptomyces
Silt	4.90682e-05	-0.435931	-0.428719	0.214272	Class	Acidobacteria_Gp15
Silt	4.90682e-05	-0.435931	-0.428719	0.214272	Order	Gp15
Silt	4.90682e-05	-0.435931	-0.428719	0.214272	Family	Gp15
Silt	4.90682e-05	-0.435931	-0.428719	0.214272	Genus	Gp15
Clay	4.90682e-05	-0.384853	-0.427902	0.264158	Class	Bacteroidetes_incertae_sedis
Clay	4.90682e-05	-0.384853	-0.427902	0.264158	Order	Ohtaekwangia
Clay	4.90682e-05	-0.384853	-0.427902	0.264158	Family	Ohtaekwangia
Clay	4.90682e-05	-0.384853	-0.427902	0.264158	Genus	Ohtaekwangia
Pb	3.27153e-05	-0.406943	-0.427814	0.287248	Order	Acidimicrobiales
Silt	5.92323e-05	-0.440093	-0.427296	0.282279	Family	Streptomycetaceae
Pb	3.27153e-05	-0.297526	-0.427213	0.327698	Family	Microbacteriaceae
pH	5.92323e-05	NaN	-0.426989	0.265827	Genus	Janibacter
Sand	4.90682e-05	-0.364373	-0.42494	0.376062	Family	Bacteriovoracaceae
Pb	3.27153e-05	-0.337515	-0.424252	0.293989	Order	Clostridiales
pH	4.90682e-05	NaN	-0.422753	0.302641	Genus	Sediminibacterium
Sand	4.90682e-05	-0.344008	-0.422451	0.368125	Family	Chitinophagaceae
Cu	3.27153e-05	-0.251767	-0.421212	0.340609	Order	Spartobacteria_genera_incertae_sedis
Cu	3.27153e-05	-0.251767	-0.421212	0.340609	Family	Spartobacteria_genera_incertae_sedis
Cu	3.27153e-05	-0.251767	-0.421212	0.340609	Genus	Spartobacteria_genera_incertae_sedis
Pb	3.27153e-05	-0.355161	-0.420974	0.398918	Family	Rhodospirillaceae
Organic	4.90682e-05	-0.396163	-0.420242	0.283893	Phylum	Armatimonadetes
C/N	4.90682e-05	-0.333183	-0.419712	0.294639	Family	Polyangiaceae
pH	4.90682e-05	NaN	-0.419692	0.280228	Genus	Zavarzinella
Silt	4.90682e-05	-0.418316	-0.41909	0.317032	Order	Bacillales
pH	4.90682e-05	NaN	-0.419031	0.509368	Class	Actinobacteria
pH	4.90682e-05	NaN	-0.418867	0.450808	Phylum	Actinobacteria
Sand	4.90682e-05	-0.472514	-0.418809	0.375016	Order	Rhodospirillales
C/N	5.92323e-05	-0.331557	-0.418633	0.240506	Phylum	Latescibacteria
C/N	5.92323e-05	-0.331557	-0.418633	0.240506	Class	Latescibacteria_genera_incertae_sedis
C/N	5.92323e-05	-0.331557	-0.418633	0.240506	Order	Latescibacteria_genera_incertae_sedis
C/N	5.92323e-05	-0.331557	-0.418633	0.240506	Family	Latescibacteria_genera_incertae_sedis
C/N	5.92323e-05	-0.331557	-0.418633	0.240506	Genus	Latescibacteria_genera_incertae_sedis
Silt	4.90682e-05	-0.419694	-0.4183	0.290559	Class	Bacilli
Pb	3.27153e-05	-0.38172	-0.418111	0.280733	Genus	Adhaeribacter
Cu	3.27153e-05	-0.257303	-0.417843	0.33278	Class	Spartobacteria
pH	4.90682e-05	NaN	-0.41775	0.261599	Genus	Actinoallomurus
Zn	3.27153e-05	-0.315263	-0.417595	0.290387	Class	Actinobacteria
Cd	3.27153e-05	-0.293179	-0.417487	0.407928	Family	Microbacteriaceae
Pb	3.27153e-05	-0.356577	-0.415033	0.284824	Class	Cytophagia
Pb	3.27153e-05	-0.356577	-0.415033	0.284824	Order	Cytophagales
Silt	4.90682e-05	-0.347241	-0.413255	0.283856	Genus	Cupriavidus
Cu	0.000108687	-0.314185	-0.412605	0.277409	Genus	Rhodococcus
Zn	3.27153e-05	-0.345874	-0.411348	0.255639	Family	Myxococcaceae
pH	4.90682e-05	NaN	-0.410567	0.401987	Order	Actinomycetales
Cd	3.27153e-05	-0.430658	-0.410109	0.331851	Genus	Skermanella
Silt	4.90682e-05	-0.32302	-0.409361	0.223059	Genus	Cohnella
Silt	4.90682e-05	-0.336232	-0.409288	0.349598	Class	Acidobacteria_Gp1
Cd	3.27153e-05	-0.385818	-0.409111	0.360507	Class	Deltaproteobacteria
C/N	4.90682e-05	-0.330293	-0.407628	0.286256	Order	Myxococcales
Organic	4.90682e-05	-0.395403	-0.407486	0.306216	Class	Chthonomonadetes
Organic	4.90682e-05	-0.395403	-0.407486	0.306216	Order	Chthonomonadales
Organic	4.90682e-05	-0.395403	-0.407486	0.306216	Family	Chthonomonadaceae
Organic	4.90682e-05	-0.395403	-0.407486	0.306216	Genus	Chthonomonas/Armatimonadetes_gp3
Cd	3.27153e-05	-0.438711	-0.407376	0.351935	Family	Rhodospirillaceae
Cu	3.27153e-05	-0.387259	-0.407265	0.310427	Genus	Zavarzinella
Sand	4.90682e-05	-0.409082	-0.406741	0.289464	Family	Nannocystaceae
Cd	3.27153e-05	-0.420355	-0.406637	0.306911	Genus	Janibacter
Pb	3.27153e-05	-0.309294	-0.406467	0.23649	Genus	Bacteriovorax
CaCO3	4.90682e-05	-0.315981	-0.405051	0.300099	Class	Acidobacteria_Gp2
CaCO3	4.90682e-05	-0.315981	-0.405051	0.300099	Order	Gp2
CaCO3	4.90682e-05	-0.315981	-0.405051	0.300099	Family	Gp2
CaCO3	4.90682e-05	-0.315981	-0.405051	0.300099	Genus	Gp2
Zn	3.27153e-05	-0.353371	-0.40459	0.247937	Class	Deltaproteobacteria
Sand	4.90682e-05	-0.29563	-0.404065	0.342685	Genus	Bacteriovorax
Silt	4.90682e-05	-0.446579	-0.403197	0.349423	Order	Solirubrobacterales
C/N	5.92323e-05	-0.3036	-0.403081	0.270699	Genus	Bacteriovorax
Clay	4.90682e-05	-0.368005	-0.401888	0.289387	Class	Acidobacteria_Gp9
Clay	4.90682e-05	-0.368005	-0.401888	0.289387	Order	Gp9
Clay	4.90682e-05	-0.368005	-0.401888	0.289387	Family	Gp9
Clay	4.90682e-05	-0.368005	-0.401888	0.289387	Genus	Gp9
Pb	3.27153e-05	-0.3707	-0.401705	0.267215	Family	Alteromonadaceae
Sand	5.92323e-05	-0.13	-0.401449	0.297635	Genus	Arenimonas
pH	4.90682e-05	NaN	-0.400332	0.331789	Order	Gaiellales
pH	4.90682e-05	NaN	-0.400332	0.331789	Family	Gaiellaceae
pH	4.90682e-05	NaN	-0.400332	0.331789	Genus	Gaiella
Silt	4.90682e-05	-0.429045	-0.40029	0.298884	Class	Acidobacteria_Gp7
Silt	4.90682e-05	-0.429045	-0.40029	0.298884	Order	Gp7
Silt	4.90682e-05	-0.429045	-0.40029	0.298884	Family	Gp7
Silt	4.90682e-05	-0.429045	-0.40029	0.298884	Genus	Gp7
Sand	4.90682e-05	-0.400564	-0.400144	0.313572	Genus	Luteolibacter
CaCO3	0.000117347	-0.338144	-0.400004	0.26627	Genus	Labrys
Pb	3.27153e-05	-0.292715	-0.399544	0.300522	Class	Opitutae
Pb	3.27153e-05	-0.367483	-0.398797	0.267215	Genus	Haliea
Sand	4.90682e-05	-0.421087	-0.398431	0.277264	Genus	Microbacterium
Pb	3.27153e-05	-0.309574	-0.398419	0.327676	Genus	Defluviicoccus
Ntot	4.90682e-05	-0.297332	-0.398115	0.286909	Class	Acidobacteria_Gp7
Ntot	4.90682e-05	-0.297332	-0.398115	0.286909	Order	Gp7
Ntot	4.90682e-05	-0.297332	-0.398115	0.286909	Family	Gp7
Ntot	4.90682e-05	-0.297332	-0.398115	0.286909	Genus	Gp7
Pb	3.27153e-05	-0.369958	-0.397769	0.260988	Order	Alteromonadales
Sand	4.90682e-05	-0.376435	-0.397383	0.3692	Class	Acidobacteria_Gp5
Sand	4.90682e-05	-0.376435	-0.397383	0.3692	Order	Gp5
Sand	4.90682e-05	-0.376435	-0.397383	0.3692	Family	Gp5
Sand	4.90682e-05	-0.376435	-0.397383	0.3692	Genus	Gp5
Sand	4.90682e-05	-0.308172	-0.395658	0.29692	Order	Rhodobacterales
Sand	4.90682e-05	-0.308172	-0.395658	0.29692	Family	Rhodobacteraceae
Pb	3.27153e-05	-0.290524	-0.395239	0.300522	Order	Opitutales
Pb	3.27153e-05	-0.290524	-0.395239	0.300522	Family	Opitutaceae
Zn	3.27153e-05	-0.33148	-0.395117	0.253577	Order	Acidimicrobiales
Silt	4.90682e-05	-0.360275	-0.394887	0.298256	Family	Streptosporangiaceae
Pb	3.27153e-05	-0.224629	-0.39367	0.247934	Genus	Anaeromyxobacter
Cd	3.27153e-05	-0.334635	-0.393601	0.281007	Genus	Clostridium sensu stricto
Cu	3.27153e-05	-0.227402	-0.393439	0.364322	Order	Rhizobiales
Cu	3.27153e-05	-0.188634	-0.392473	0.283728	Genus	Singulisphaera
C/N	5.92323e-05	-0.383335	-0.392346	0.280695	Class	Subdivision3
C/N	5.92323e-05	-0.383335	-0.392346	0.280695	Order	Subdivision3_genera_incertae_sedis
C/N	5.92323e-05	-0.383335	-0.392346	0.280695	Family	Subdivision3_genera_incertae_sedis
C/N	5.92323e-05	-0.383335	-0.392346	0.280695	Genus	Subdivision3_genera_incertae_sedis
Cd	3.27153e-05	-0.386617	-0.391673	0.220662	Genus	Micropruina
Clay	4.90682e-05	-0.253048	-0.390258	0.481524	Genus	Pedomicrobium
Pb	3.27153e-05	-0.332069	-0.389847	0.275726	Family	Cytophagaceae
Cd	3.27153e-05	-0.29375	-0.388429	0.263314	Genus	Sphingomonas
Cd	3.27153e-05	-0.328287	-0.388284	0.27497	Family	Clostridiaceae 1
Cd	3.27153e-05	-0.303539	-0.387337	0.330398	Class	Opitutae
Silt	4.90682e-05	-0.472192	-0.38711	0.243147	Class	Chthonomonadetes
Silt	4.90682e-05	-0.472192	-0.38711	0.243147	Order	Chthonomonadales
Silt	4.90682e-05	-0.472192	-0.38711	0.243147	Family	Chthonomonadaceae
Silt	4.90682e-05	-0.472192	-0.38711	0.243147	Genus	Chthonomonas/Armatimonadetes_gp3
CaCO3	5.92323e-05	-0.299904	-0.386151	0.219143	Genus	Porphyrobacter
Cu	3.27153e-05	-0.170407	-0.385547	0.316659	Genus	Nitrosospira
Cu	3.27153e-05	-0.326738	-0.38524	0.326426	Family	Xanthomonadaceae
CaCO3	4.90682e-05	-0.329681	-0.385203	0.264732	Family	Cryptosporangiaceae
CaCO3	4.90682e-05	-0.329681	-0.385203	0.264732	Genus	Cryptosporangium
pH	0.000202623	NaN	-0.385145	0.212198	Genus	Solitalea
Cd	3.27153e-05	-0.311428	-0.385097	0.235616	Genus	Byssovorax
pH	4.90682e-05	NaN	-0.385032	0.256584	Genus	Angustibacter
Sand	4.90682e-05	-0.456357	-0.384886	0.305888	Family	Erythrobacteraceae
Sand	4.90682e-05	-0.408675	-0.384766	0.243796	Genus	Roseimicrobium
Cd	3.27153e-05	-0.324426	-0.383852	0.255505	Family	Cellulomonadaceae
Cu	3.27153e-05	-0.170146	-0.383836	0.316659	Order	Nitrosomonadales
Cu	3.27153e-05	-0.170146	-0.383836	0.316659	Family	Nitrosomonadaceae
Clay	5.92323e-05	-0.339896	-0.383807	0.29347	Family	Mycobacteriaceae
Clay	5.92323e-05	-0.339896	-0.383807	0.29347	Genus	Mycobacterium
Sand	4.90682e-05	-0.307345	-0.383645	0.336713	Class	Sphingobacteriia
Sand	4.90682e-05	-0.307345	-0.383645	0.336713	Order	Sphingobacteriales
pH	5.92323e-05	NaN	-0.383601	0.268276	Family	Nocardioidaceae
Cd	3.27153e-05	-0.324634	-0.38358	0.255505	Genus	Cellulomonas
Cd	3.27153e-05	-0.29958	-0.383206	0.311113	Order	Opitutales
Cd	3.27153e-05	-0.29958	-0.383206	0.311113	Family	Opitutaceae
Sand	5.92323e-05	-0.319346	-0.380298	0.289009	Family	Xanthomonadaceae
Sand	4.90682e-05	-0.249942	-0.379898	0.245921	Genus	Rhizocola
Cd	3.27153e-05	-0.383304	-0.379687	0.270966	Order	Acidimicrobiales
Cu	3.27153e-05	-0.188409	-0.377991	0.24615	Order	Blastocatella
Cu	3.27153e-05	-0.188409	-0.377991	0.24615	Family	Blastocatella
Cu	3.27153e-05	-0.188409	-0.377991	0.24615	Genus	Blastocatella
Silt	0.000117347	-0.35163	-0.377858	0.23656	Genus	Dokdonella
Sand	4.90682e-05	-0.297254	-0.377496	0.283165	Genus	Sediminibacterium
Pb	3.27153e-05	-0.288933	-0.377083	0.26938	Genus	Cellulomonas
pH	0.000459337	NaN	-0.375343	0.295609	Genus	Nocardioides
Sand	4.90682e-05	-0.321938	-0.375035	0.30466	Genus	Ferruginibacter
Pb	3.27153e-05	-0.285169	-0.374954	0.274746	Family	Cellulomonadaceae
Clay	4.90682e-05	-0.329494	-0.374694	0.309158	Phylum	Nitrospirae
Clay	4.90682e-05	-0.329494	-0.374694	0.309158	Class	Nitrospira
Clay	4.90682e-05	-0.329494	-0.374694	0.309158	Order	Nitrospirales
Clay	4.90682e-05	-0.329494	-0.374694	0.309158	Family	Nitrospiraceae
Clay	4.90682e-05	-0.329494	-0.374694	0.309158	Genus	Nitrospira
Sand	4.90682e-05	-0.287216	-0.374561	0.365472	Genus	Aquisphaera
Zn	0.000129669	-0.32803	-0.374544	0.22024	Genus	Corallococcus
Sand	4.90682e-05	-0.4624	-0.374528	0.338009	Genus	Cellulomonas
pH	0.000157122	NaN	-0.374006	0.22265	Genus	Singulisphaera
pH	5.92323e-05	NaN	-0.373132	0.168052	Genus	Luteibacter
Sand	4.90682e-05	-0.453883	-0.371476	0.338009	Family	Cellulomonadaceae
Sand	0.000136991	-0.326446	-0.371468	0.198567	Genus	Clostridium sensu stricto
Sand	4.90682e-05	-0.343659	-0.371282	0.314005	Order	Bdellovibrionales
CaCO3	9.76517e-05	-0.256277	-0.370839	0.236552	Genus	Friedmanniella
Pb	3.27153e-05	-0.268835	-0.370525	0.300806	Genus	Opitutus
CaCO3	5.92323e-05	-0.312309	-0.370177	0.224888	Genus	Inquilinus
Sand	4.90682e-05	-0.298134	-0.369576	0.314209	Genus	Zavarzinella
pH	5.92323e-05	NaN	-0.369105	0.224016	Genus	Clostridium XI
pH	5.92323e-05	NaN	-0.36883	0.216643	Family	Peptostreptococcaceae
Sand	4.90682e-05	-0.368706	-0.368712	0.214815	Class	Methanobacteria
Sand	4.90682e-05	-0.368706	-0.368712	0.214815	Order	Methanobacteriales
Sand	4.90682e-05	-0.368706	-0.368712	0.214815	Family	Methanobacteriaceae
Sand	4.90682e-05	-0.368706	-0.368712	0.214815	Genus	Methanobrevibacter
Sand	5.92323e-05	-0.31048	-0.367999	0.24804	Family	Comamonadaceae
Ntot	0.000136991	-0.244694	-0.367609	0.243678	Genus	Asanoa
pH	0.000136991	NaN	-0.367332	0.184156	Genus	Mucilaginibacter
Cd	3.27153e-05	-0.33069	-0.367157	0.216102	Genus	Phycicoccus
Cu	3.27153e-05	-0.417853	-0.366787	0.303291	Class	Betaproteobacteria
Silt	4.90682e-05	-0.250244	-0.365981	0.25686	Genus	Actinoallomurus
CaCO3	4.90682e-05	-0.321981	-0.365707	0.267924	Family	Conexibacteraceae
CaCO3	4.90682e-05	-0.321981	-0.365707	0.267924	Genus	Conexibacter
Silt	0.000136991	-0.399219	-0.365583	0.209355	Genus	Inquilinus
Cd	3.27153e-05	-0.352294	-0.365458	0.250811	Genus	Myxococcus
Zn	0.000260905	-0.268983	-0.36495	0.226583	Family	Cystobacteraceae
Sand	5.92323e-05	-0.269842	-0.364343	0.211541	Class	Bacteroidia
Sand	5.92323e-05	-0.269842	-0.364343	0.211541	Order	Bacteroidales
Sand	0.000157122	-0.360689	-0.364048	0.198534	Genus	Enhygromyxa
CaCO3	4.90682e-05	-0.162925	-0.3631	0.233141	Genus	Luteibacter
Pb	3.27153e-05	-0.152402	-0.362431	0.354067	Genus	Sphingomonas
pH	5.92323e-05	NaN	-0.362378	0.262461	Family	Mycobacteriaceae
pH	5.92323e-05	NaN	-0.362378	0.262461	Genus	Mycobacterium
CaCO3	4.90682e-05	-0.375477	-0.361357	0.386038	Order	Spartobacteria_genera_incertae_sedis
CaCO3	4.90682e-05	-0.375477	-0.361357	0.386038	Family	Spartobacteria_genera_incertae_sedis
CaCO3	4.90682e-05	-0.375477	-0.361357	0.386038	Genus	Spartobacteria_genera_incertae_sedis
Cu	3.27153e-05	-0.238757	-0.361354	0.25896	Order	Burkholderiales
CaCO3	0.000383664	-0.139939	-0.360999	0.185369	Genus	Duganella
Cu	0.000219881	-0.309543	-0.360423	0.239823	Phylum	Bacteroidetes
Zn	3.27153e-05	-0.288378	-0.359703	0.237271	Genus	Adhaeribacter
Sand	5.92323e-05	-0.314056	-0.359669	0.230427	Genus	Rhodococcus
Cu	3.27153e-05	-0.440988	-0.359431	0.368531	Class	Verrucomicrobiae
Cu	3.27153e-05	-0.440988	-0.359431	0.368531	Order	Verrucomicrobiales
Pb	0.000108687	-0.304855	-0.359423	0.211997	Genus	Verrucomicrobium
Cu	3.27153e-05	-0.442126	-0.358434	0.369011	Family	Verrucomicrobiaceae
Zn	3.27153e-05	-0.283221	-0.357994	0.23214	Phylum	candidate division WPS-1
Zn	3.27153e-05	-0.283221	-0.357994	0.23214	Class	WPS-1_genera_incertae_sedis
Zn	3.27153e-05	-0.283221	-0.357994	0.23214	Order	WPS-1_genera_incertae_sedis
Zn	3.27153e-05	-0.283221	-0.357994	0.23214	Family	WPS-1_genera_incertae_sedis
Zn	3.27153e-05	-0.283221	-0.357994	0.23214	Genus	WPS-1_genera_incertae_sedis
Cu	0.000108687	-0.211916	-0.357717	0.235204	Genus	Citricoccus
Sand	5.92323e-05	-0.352059	-0.357016	0.290658	Class	Bacteroidetes_incertae_sedis
Sand	5.92323e-05	-0.352059	-0.357016	0.290658	Order	Ohtaekwangia
Sand	5.92323e-05	-0.352059	-0.357016	0.290658	Family	Ohtaekwangia
Sand	5.92323e-05	-0.352059	-0.357016	0.290658	Genus	Ohtaekwangia
Cd	3.27153e-05	-0.297705	-0.35648	0.303294	Genus	Opitutus
Zn	0.000108687	-0.289345	-0.35567	0.250969	Class	Cytophagia
Zn	0.000108687	-0.289345	-0.35567	0.250969	Order	Cytophagales
Sand	5.92323e-05	-0.270086	-0.35525	0.246445	Genus	Amaricoccus
Silt	5.92323e-05	-0.360853	-0.355095	0.228867	Genus	Nonomuraea
Pb	3.27153e-05	-0.298112	-0.354995	0.268745	Genus	Microbacterium
Sand	5.92323e-05	-0.430705	-0.353442	0.250668	Family	Labilitrichaceae
Sand	5.92323e-05	-0.430705	-0.353442	0.250668	Genus	Labilithrix
Organic	5.92323e-05	-0.247005	-0.352275	0.255843	Kingdom	Archaea
Organic	5.92323e-05	-0.247269	-0.352199	0.26109	Phylum	Thaumarchaeota
Organic	5.92323e-05	-0.24723	-0.352199	0.26109	Class	Nitrososphaerales
Organic	5.92323e-05	-0.24723	-0.352199	0.26109	Order	Nitrososphaerales
Organic	5.92323e-05	-0.24723	-0.352199	0.26109	Family	Nitrososphaeraceae
Organic	5.92323e-05	-0.24723	-0.352199	0.26109	Genus	Nitrososphaera
pH	0.000136991	NaN	-0.351412	0.219906	Order	Acidimicrobiales
Cd	3.27153e-05	-0.157318	-0.351229	0.294553	Genus	Kribbella
Ntot	5.92323e-05	-0.331339	-0.351024	0.326269	Class	Acidobacteria_Gp10
Ntot	5.92323e-05	-0.331339	-0.351024	0.326269	Order	Gp10
Ntot	5.92323e-05	-0.331339	-0.351024	0.326269	Family	Gp10
Ntot	5.92323e-05	-0.331339	-0.351024	0.326269	Genus	Gp10
Pb	0.000108687	-0.228336	-0.350528	0.330933	Genus	Flavisolibacter
CaCO3	4.90682e-05	-0.257159	-0.349095	0.260321	Genus	Angustibacter
Cd	3.27153e-05	-0.384529	-0.348962	0.304081	Phylum	Actinobacteria
Cd	0.000108687	-0.271637	-0.348502	0.25795	Genus	Kineosporia
Pb	0.000358542	-0.239979	-0.347224	0.248439	Phylum	candidate division WPS-1
Pb	0.000358542	-0.239979	-0.347224	0.248439	Class	WPS-1_genera_incertae_sedis
Pb	0.000358542	-0.239979	-0.347224	0.248439	Order	WPS-1_genera_incertae_sedis
Pb	0.000358542	-0.239979	-0.347224	0.248439	Family	WPS-1_genera_incertae_sedis
Pb	0.000358542	-0.239979	-0.347224	0.248439	Genus	WPS-1_genera_incertae_sedis
CaCO3	4.90682e-05	-0.369755	-0.346792	0.394763	Class	Spartobacteria
CaCO3	0.000459337	-0.307627	-0.346043	0.244459	Family	Xanthobacteraceae
Pb	3.27153e-05	-0.292103	-0.345758	0.232316	Class	Subdivision3
Pb	3.27153e-05	-0.292103	-0.345758	0.232316	Order	Subdivision3_genera_incertae_sedis
Pb	3.27153e-05	-0.292103	-0.345758	0.232316	Family	Subdivision3_genera_incertae_sedis
Pb	3.27153e-05	-0.292103	-0.345758	0.232316	Genus	Subdivision3_genera_incertae_sedis
pH	0.000321693	NaN	-0.345079	0.245186	Family	Phyllobacteriaceae
Silt	5.92323e-05	-0.254875	-0.345004	0.225683	Class	Acidobacteria_Gp2
Silt	5.92323e-05	-0.254875	-0.345004	0.225683	Order	Gp2
Silt	5.92323e-05	-0.254875	-0.345004	0.225683	Family	Gp2
Silt	5.92323e-05	-0.254875	-0.345004	0.225683	Genus	Gp2
pH	5.92323e-05	NaN	-0.343581	0.263416	Genus	Luteimonas
Sand	0.000136991	-0.360683	-0.34356	0.244823	Class	Acidobacteria_Gp22
Sand	0.000136991	-0.360683	-0.34356	0.244823	Order	Gp22
Sand	0.000136991	-0.360683	-0.34356	0.244823	Family	Gp22
Sand	0.000136991	-0.360683	-0.34356	0.244823	Genus	Gp22
CaCO3	4.90682e-05	-0.25219	-0.343544	0.401537	Class	Acidobacteria_Gp16
CaCO3	4.90682e-05	-0.25219	-0.343544	0.401537	Order	Gp16
CaCO3	4.90682e-05	-0.25219	-0.343544	0.401537	Family	Gp16
CaCO3	4.90682e-05	-0.25219	-0.343544	0.401537	Genus	Gp16
Sand	5.92323e-05	-0.30545	-0.343506	0.33451	Class	Caldilineae
Sand	5.92323e-05	-0.30545	-0.343506	0.33451	Order	Caldilineales
Sand	5.92323e-05	-0.30545	-0.343506	0.33451	Family	Caldilineaceae
Silt	5.92323e-05	-0.40138	-0.342909	0.317087	Family	Micromonosporaceae
C/N	0.000280737	-0.275231	-0.341722	0.220643	Family	Alteromonadaceae
Cd	3.27153e-05	-0.322804	-0.341172	0.277508	Class	Erysipelotrichia
Cd	3.27153e-05	-0.322804	-0.341172	0.277508	Order	Erysipelotrichales
Cd	3.27153e-05	-0.322804	-0.341172	0.277508	Family	Erysipelotrichaceae
C/N	0.000280737	-0.273444	-0.340702	0.206585	Genus	Haliea
Cd	0.000238435	-0.320694	-0.340672	0.221335	Family	Labilitrichaceae
Cd	0.000238435	-0.320694	-0.340672	0.221335	Genus	Labilithrix
Cd	3.27153e-05	-0.370456	-0.34001	0.272629	Class	Actinobacteria
Pb	3.27153e-05	-0.212438	-0.340007	0.244997	Genus	Williamsia
Sand	0.000202623	-0.356928	-0.339656	0.286257	Class	Acidobacteria_Gp6
Sand	0.000202623	-0.356928	-0.339656	0.286257	Order	Gp6
Sand	0.000202623	-0.356928	-0.339656	0.286257	Family	Gp6
Sand	0.000202623	-0.356928	-0.339656	0.286257	Genus	Gp6
Ntot	5.92323e-05	-0.311964	-0.339551	0.266624	Phylum	Gemmatimonadetes
Ntot	5.92323e-05	-0.311964	-0.339551	0.266624	Class	Gemmatimonadetes
Ntot	5.92323e-05	-0.311964	-0.339551	0.266624	Order	Gemmatimonadales
Ntot	5.92323e-05	-0.311964	-0.339551	0.266624	Family	Gemmatimonadaceae
Ntot	5.92323e-05	-0.311964	-0.339551	0.266624	Genus	Gemmatimonas
Sand	4.90682e-05	-0.311005	-0.339344	0.338938	Phylum	Planctomycetes
pH	4.90682e-05	NaN	-0.339264	0.285984	Family	Bradyrhizobiaceae
Sand	4.90682e-05	-0.311321	-0.339175	0.338938	Class	Planctomycetia
Cd	3.27153e-05	-0.313831	-0.339064	0.28776	Genus	Streptomyces
Cd	0.000108687	-0.256872	-0.338883	0.249412	Family	Kineosporiaceae
Zn	9.23103e-05	-0.265197	-0.338578	0.234249	Family	Cytophagaceae
Sand	4.90682e-05	-0.3515	-0.338541	0.258948	Genus	Williamsia
pH	5.92323e-05	NaN	-0.338288	0.28361	Phylum	Verrucomicrobia
Sand	5.92323e-05	-0.383151	-0.338203	0.310902	Family	Iamiaceae
Sand	5.92323e-05	-0.383151	-0.338203	0.310902	Genus	Iamia
pH	0.000459337	NaN	-0.337952	0.183056	Genus	Aquisphaera
Sand	0.00016973	-0.247272	-0.337591	0.204309	Genus	Cystobacter
Clay	5.92323e-05	-0.279619	-0.337089	0.225963	Family	Alicyclobacillaceae
Clay	5.92323e-05	-0.279619	-0.337089	0.225963	Genus	Tumebacillus
C/N	0.000383664	-0.274997	-0.336962	0.220643	Order	Alteromonadales
Zn	0.00272021	-0.334138	-0.335451	0.195043	Genus	Microvirga
Pb	3.27153e-05	-0.341218	-0.335437	0.425445	Order	Gaiellales
Pb	3.27153e-05	-0.341218	-0.335437	0.425445	Family	Gaiellaceae
Pb	3.27153e-05	-0.341218	-0.335437	0.425445	Genus	Gaiella
Cu	0.000129669	-0.20282	-0.33469	0.219815	Genus	Kribbella
CaCO3	4.90682e-05	-0.218736	-0.334638	0.154973	Family	Catenulisporaceae
CaCO3	4.90682e-05	-0.218736	-0.334638	0.154973	Genus	Catenulispora
pH	5.92323e-05	NaN	-0.334394	0.233003	Genus	Flavisolibacter
Zn	0.000238678	-0.242594	-0.334225	0.244858	Genus	Microbacterium
Sand	0.000182923	-0.284699	-0.334102	0.187045	Family	Clostridiaceae 1
pH	5.92323e-05	NaN	-0.333295	0.23779	Order	Edaphobacter
pH	5.92323e-05	NaN	-0.333295	0.23779	Family	Edaphobacter
pH	5.92323e-05	NaN	-0.333295	0.23779	Genus	Edaphobacter
Cd	0.000108687	-0.286091	-0.333254	0.211947	Genus	Actinoplanes
Cu	0.000108687	-0.36495	-0.332357	0.229068	Class	Bacteroidetes_incertae_sedis
Cu	0.000108687	-0.36495	-0.332357	0.229068	Order	Ohtaekwangia
Cu	0.000108687	-0.36495	-0.332357	0.229068	Family	Ohtaekwangia
Cu	0.000108687	-0.36495	-0.332357	0.229068	Genus	Ohtaekwangia
CaCO3	4.90682e-05	-0.271205	-0.331149	0.298289	Order	Solirubrobacterales
Cu	3.27153e-05	-0.359303	-0.331136	0.266409	Family	Acidimicrobiaceae
pH	0.000459337	NaN	-0.330786	0.159091	Phylum	candidate division WPS-1
pH	0.000459337	NaN	-0.330786	0.159091	Class	WPS-1_genera_incertae_sedis
pH	0.000459337	NaN	-0.330786	0.159091	Order	WPS-1_genera_incertae_sedis
pH	0.000459337	NaN	-0.330786	0.159091	Family	WPS-1_genera_incertae_sedis
pH	0.000459337	NaN	-0.330786	0.159091	Genus	WPS-1_genera_incertae_sedis
C/N	0.000626865	-0.274241	-0.330781	0.23794	Family	Myxococcaceae
Sand	4.90682e-05	-0.299389	-0.330626	0.35733	Order	Planctomycetales
Sand	4.90682e-05	-0.299389	-0.330626	0.35733	Family	Planctomycetaceae
pH	4.90682e-05	NaN	-0.329498	0.312217	Genus	Bradyrhizobium
Cu	3.27153e-05	-0.356688	-0.328597	0.27177	Genus	Ilumatobacter
Cd	0.000108687	-0.29746	-0.328504	0.220173	Family	Streptomycetaceae
Silt	0.000548047	-0.298619	-0.328433	0.20241	Phylum	Chlamydiae
Silt	0.000548047	-0.298619	-0.328433	0.20241	Class	Chlamydiia
Silt	0.000548047	-0.298619	-0.328433	0.20241	Order	Chlamydiales
Pb	0.000238678	-0.306154	-0.327889	0.246208	Order	Bdellovibrionales
Sand	0.000383664	-0.248232	-0.327864	0.216666	Order	Blastocatella
Sand	0.000383664	-0.248232	-0.327864	0.216666	Family	Blastocatella
Sand	0.000383664	-0.248232	-0.327864	0.216666	Genus	Blastocatella
CaCO3	0.000136991	-0.243626	-0.326987	0.239942	Genus	Mucilaginibacter
Sand	4.90682e-05	-0.434149	-0.32689	0.252958	Genus	Verrucomicrobium
Cd	0.000312528	-0.291965	-0.326882	0.183149	Genus	Verrucomicrobium
Cd	3.27153e-05	-0.361335	-0.326804	0.309908	Order	Rhodospirillales
Zn	0.000108687	-0.18814	-0.326517	0.146309	Genus	Larkinella
Pb	3.27153e-05	-0.320191	-0.326179	0.285923	Genus	Lysobacter
Cd	3.27153e-05	-0.320091	-0.325976	0.274806	Genus	Turicibacter
Pb	3.27153e-05	-0.248308	-0.325572	0.239801	Genus	Paracoccus
Ntot	5.92323e-05	-0.202696	-0.325186	0.278812	Kingdom	Archaea
Ntot	5.92323e-05	-0.202922	-0.325058	0.278812	Phylum	Thaumarchaeota
Ntot	5.92323e-05	-0.202879	-0.325058	0.278812	Class	Nitrososphaerales
Ntot	5.92323e-05	-0.202879	-0.325058	0.278812	Order	Nitrososphaerales
Ntot	5.92323e-05	-0.202879	-0.325058	0.278812	Family	Nitrososphaeraceae
Ntot	5.92323e-05	-0.202879	-0.325058	0.278812	Genus	Nitrososphaera
Silt	5.92323e-05	-0.340891	-0.325001	0.354784	Genus	Pedomicrobium
Cd	0.000129669	-0.345762	-0.324995	0.222263	Family	Myxococcaceae
Silt	0.00016973	-0.368634	-0.324659	0.259064	Class	Acidobacteria_Gp16
Silt	0.00016973	-0.368634	-0.324659	0.259064	Order	Gp16
Silt	0.00016973	-0.368634	-0.324659	0.259064	Family	Gp16
Silt	0.00016973	-0.368634	-0.324659	0.259064	Genus	Gp16
Sand	0.000383664	-0.357283	-0.323982	0.194365	Genus	Chondromyces
Zn	0.000177494	-0.037395	-0.32366	0.2475	Family	Xanthomonadaceae
Pb	0.000260905	-0.310536	-0.323581	0.278331	Class	Verrucomicrobiae
Pb	0.000260905	-0.310536	-0.323581	0.278331	Order	Verrucomicrobiales
Cu	0.000312528	-0.279444	-0.323353	0.271824	Genus	Novosphingobium
Silt	0.000136991	-0.289089	-0.323176	0.197024	Genus	Porphyrobacter
CaCO3	0.000182923	-0.230378	-0.322692	0.343497	Genus	Asanoa
Pb	0.000302667	-0.309637	-0.321711	0.278331	Family	Verrucomicrobiaceae
Ntot	5.92323e-05	-0.307093	-0.321537	0.281787	Class	Acidobacteria_Gp15
Ntot	5.92323e-05	-0.307093	-0.321537	0.281787	Order	Gp15
Ntot	5.92323e-05	-0.307093	-0.321537	0.281787	Family	Gp15
Ntot	5.92323e-05	-0.307093	-0.321537	0.281787	Genus	Gp15
Silt	5.92323e-05	-0.194621	-0.320915	0.2017	Genus	Friedmanniella
Pb	3.27153e-05	-0.296936	-0.320761	0.296185	Genus	Myxococcus
Pb	3.27153e-05	-0.31437	-0.320399	0.239287	Family	Bacteriovoracaceae
Pb	0.000219881	-0.215342	-0.319497	0.161049	Order	Aeromonadales
Pb	0.000219881	-0.215342	-0.319497	0.161049	Family	Aeromonadaceae
Pb	0.000219881	-0.215342	-0.319497	0.161049	Genus	Aeromonas
Sand	4.90682e-05	-0.414454	-0.318878	0.310557	Genus	Myxococcus
Ntot	0.000459337	-0.229721	-0.318048	0.197958	Family	Paenibacillaceae 1
CaCO3	4.90682e-05	-0.210212	-0.31795	0.337315	Order	Actinomycetales
Sand	0.000383664	-0.351205	-0.317838	0.313096	Phylum	candidate division WPS-1
Sand	0.000383664	-0.351205	-0.317838	0.313096	Class	WPS-1_genera_incertae_sedis
Sand	0.000383664	-0.351205	-0.317838	0.313096	Order	WPS-1_genera_incertae_sedis
Sand	0.000383664	-0.351205	-0.317838	0.313096	Family	WPS-1_genera_incertae_sedis
Sand	0.000383664	-0.351205	-0.317838	0.313096	Genus	WPS-1_genera_incertae_sedis
CaCO3	5.92323e-05	-0.249118	-0.316989	0.32588	Genus	Flavitalea
Pb	0.00096811	-0.086306	-0.316989	0.193134	Genus	Micromonospora
Organic	4.90682e-05	-0.259426	-0.316441	0.263914	Class	Acidobacteria_Gp7
Organic	4.90682e-05	-0.259426	-0.316441	0.263914	Order	Gp7
Organic	4.90682e-05	-0.259426	-0.316441	0.263914	Family	Gp7
Organic	4.90682e-05	-0.259426	-0.316441	0.263914	Genus	Gp7
Clay	0.000420975	-0.252641	-0.316178	0.192367	Genus	Aminobacter
Clay	4.90682e-05	-0.235285	-0.316119	0.338715	Family	Hyphomicrobiaceae
Organic	0.000117347	-0.351903	-0.315574	0.280822	Genus	Agromyces
Cd	0.0013829	-0.196903	-0.314608	0.241693	Genus	Micromonospora
Sand	0.000136991	-0.24978	-0.314277	0.203396	Genus	Roseomonas
Cu	0.000108687	-0.203063	-0.313913	0.208549	Genus	Turicibacter
Sand	0.000383664	-0.296789	-0.313634	0.228932	Genus	Microvirga
Cd	0.000532049	-0.262585	-0.313348	0.156216	Genus	Azoarcus
Pb	0.000602454	-0.262114	-0.313288	0.207734	Family	Promicromonosporaceae
Cu	0.000129669	-0.203854	-0.312857	0.207199	Class	Erysipelotrichia
Cu	0.000129669	-0.203854	-0.312857	0.207199	Order	Erysipelotrichales
Cu	0.000129669	-0.203854	-0.312857	0.207199	Family	Erysipelotrichaceae
CaCO3	0.000414442	-0.199177	-0.312676	0.206235	Genus	Spirosoma
Zn	0.00240437	-0.301564	-0.312519	0.232235	Family	Methylobacteriaceae
Sand	5.92323e-05	-0.369857	-0.312206	0.278414	Family	Geminicoccus
Sand	5.92323e-05	-0.369857	-0.312206	0.278414	Genus	Geminicoccus
C/N	0.000459337	-0.264086	-0.311948	0.221005	Genus	Corallococcus
Zn	0.000312528	-0.260858	-0.311556	0.232877	Family	Bacteriovoracaceae
Cd	0.000312528	-0.213894	-0.311217	0.212399	Genus	Williamsia
Ntot	0.000560876	-0.236968	-0.311088	0.211325	Genus	Paenibacillus
pH	5.92323e-05	NaN	-0.311048	0.286761	Order	Rhizobiales
pH	0.000263487	NaN	-0.310956	0.232407	Order	Spartobacteria_genera_incertae_sedis
pH	0.000263487	NaN	-0.310956	0.232407	Family	Spartobacteria_genera_incertae_sedis
pH	0.000263487	NaN	-0.310956	0.232407	Genus	Spartobacteria_genera_incertae_sedis
CaCO3	5.92323e-05	-0.323766	-0.310473	0.344346	Family	Thermomonosporaceae
Sand	0.00016973	-0.262571	-0.31039	0.260424	Genus	Litorilinea
Zn	0.000617131	-0.230123	-0.310379	0.169832	Genus	Bacteriovorax
Silt	4.90682e-05	-0.326954	-0.310125	0.406846	Family	Hyphomicrobiaceae
Silt	4.90682e-05	-0.268052	-0.307961	0.339511	Genus	Hyphomicrobium
pH	0.000678917	NaN	-0.307938	0.156892	Genus	Rhizocola
Organic	5.92323e-05	-0.291656	-0.307236	0.225272	Class	Acidobacteria_Gp20
Organic	5.92323e-05	-0.291656	-0.307236	0.225272	Order	Gp20
Organic	5.92323e-05	-0.291656	-0.307236	0.225272	Family	Gp20
Organic	5.92323e-05	-0.291656	-0.307236	0.225272	Genus	Gp20
pH	0.00105475	NaN	-0.306657	0.104554	Family	Catenulisporaceae
pH	0.00105475	NaN	-0.306657	0.104554	Genus	Catenulispora
Zn	0.00134326	-0.162414	-0.306618	0.169672	Genus	Myxococcus
Pb	9.23103e-05	-0.296347	-0.306496	0.299169	Genus	Ilumatobacter
Silt	0.000136991	-0.309373	-0.306493	0.126005	Order	Sphaerobacterales
Silt	0.000136991	-0.309373	-0.306493	0.126005	Family	Sphaerobacteraceae
Silt	0.000136991	-0.309373	-0.306493	0.126005	Genus	Sphaerobacter
Cu	0.000576201	-0.232109	-0.306277	0.22285	Genus	Ferruginibacter
Pb	0.000108687	-0.156447	-0.305986	0.289007	Family	Xanthomonadaceae
Silt	0.000182923	-0.275565	-0.305938	0.202067	Family	Parachlamydiaceae
Clay	0.000469492	-0.258552	-0.305508	0.168623	Genus	Citricoccus
Sand	5.92323e-05	-0.229217	-0.305458	0.322758	Family	Phyllobacteriaceae
C/N	0.00016973	-0.128461	-0.30535	0.275579	Phylum	Verrucomicrobia
pH	0.000383664	NaN	-0.305099	0.199975	Family	Micromonosporaceae
Cd	0.00190857	-0.244749	-0.305053	0.212757	Genus	Marmoricola
pH	0.000915323	NaN	-0.304795	0.17462	Family	Streptomycetaceae
Organic	0.000459337	-0.189015	-0.303365	0.288035	Genus	Asanoa
Zn	0.00403603	-0.304308	-0.303187	0.15791	Genus	Chondromyces
Sand	0.00016973	-0.310169	-0.303143	0.207273	Class	Thermoleophilia
Sand	0.00016973	-0.310169	-0.303143	0.207273	Order	Thermoleophilales
Sand	0.00016973	-0.310169	-0.303143	0.207273	Family	Thermoleophilaceae
Sand	0.00016973	-0.310169	-0.303143	0.207273	Genus	Thermoleophilum
Sand	5.92323e-05	-0.268074	-0.303072	0.189773	Genus	Sphaerotilus
Pb	3.27153e-05	-0.294138	-0.302577	0.276783	Family	Acidimicrobiaceae
Ntot	0.00016973	-0.275427	-0.302468	0.207008	Class	Acidobacteria_Gp20
Ntot	0.00016973	-0.275427	-0.302468	0.207008	Order	Gp20
Ntot	0.00016973	-0.275427	-0.302468	0.207008	Family	Gp20
Ntot	0.00016973	-0.275427	-0.302468	0.207008	Genus	Gp20
Cd	0.00066056	-0.248225	-0.301316	0.258557	Genus	Blastococcus
C/N	0.000202623	-0.216954	-0.300874	0.228253	Genus	Byssovorax
pH	0.000502765	NaN	-0.300172	0.170471	Family	Conexibacteraceae
pH	0.000502765	NaN	-0.300172	0.170471	Genus	Conexibacter
Organic	0.00284986	-0.280352	-0.299929	0.250273	Family	Promicromonosporaceae
Zn	3.27153e-05	-0.321494	-0.299885	0.278484	Genus	Defluviicoccus
Cd	0.00292577	-0.253481	-0.29986	0.202676	Order	Sphingomonadales
pH	0.000280737	NaN	-0.299831	0.219161	Class	Spartobacteria
Sand	5.92323e-05	-0.259208	-0.299409	0.336738	Genus	Mesorhizobium
Silt	0.000180106	-0.409438	-0.299078	0.248722	Phylum	Gemmatimonadetes
Silt	0.000180106	-0.409438	-0.299078	0.248722	Class	Gemmatimonadetes
Silt	0.000180106	-0.409438	-0.299078	0.248722	Order	Gemmatimonadales
Silt	0.000180106	-0.409438	-0.299078	0.248722	Family	Gemmatimonadaceae
Silt	0.000180106	-0.409438	-0.299078	0.248722	Genus	Gemmatimonas
Pb	3.27153e-05	-0.234268	-0.299045	0.317225	Genus	Blastococcus
Sand	4.90682e-05	-0.40879	-0.298982	0.289921	Class	Erysipelotrichia
Sand	4.90682e-05	-0.40879	-0.298982	0.289921	Order	Erysipelotrichales
Sand	4.90682e-05	-0.40879	-0.298982	0.289921	Family	Erysipelotrichaceae
C/N	0.00102611	-0.232284	-0.298859	0.127284	Family	Haliangiaceae
C/N	0.00102611	-0.232284	-0.298859	0.127284	Genus	Haliangium
Clay	5.92323e-05	-0.317702	-0.298386	0.326606	Family	Phyllobacteriaceae
Cd	0.000369359	-0.332778	-0.298199	0.21606	Genus	Corallococcus
Silt	0.000182923	-0.378494	-0.29732	0.216813	Phylum	Armatimonadetes
Cu	3.27153e-05	-0.27035	-0.296723	0.278907	Family	Bacteriovoracaceae
Organic	5.92323e-05	-0.291202	-0.296419	0.280008	Class	Acidobacteria_Gp10
Organic	5.92323e-05	-0.291202	-0.296419	0.280008	Order	Gp10
Organic	5.92323e-05	-0.291202	-0.296419	0.280008	Family	Gp10
Organic	5.92323e-05	-0.291202	-0.296419	0.280008	Genus	Gp10
Cu	0.000727486	-0.299339	-0.295678	0.240997	Genus	Rhizocola
pH	0.000339336	NaN	-0.295563	0.233779	Family	Thermomonosporaceae
Organic	0.00182378	-0.247722	-0.295393	0.190314	Genus	Kineosporia
Zn	0.000238678	-0.25655	-0.295132	0.255291	Genus	Flavisolibacter
Sand	5.92323e-05	-0.335306	-0.294517	0.28313	Phylum	Latescibacteria
Sand	5.92323e-05	-0.335306	-0.294517	0.28313	Class	Latescibacteria_genera_incertae_sedis
Sand	5.92323e-05	-0.335306	-0.294517	0.28313	Order	Latescibacteria_genera_incertae_sedis
Sand	5.92323e-05	-0.335306	-0.294517	0.28313	Family	Latescibacteria_genera_incertae_sedis
Sand	5.92323e-05	-0.335306	-0.294517	0.28313	Genus	Latescibacteria_genera_incertae_sedis
Organic	0.00164295	-0.206057	-0.293646	0.209528	Family	Thermoactinomycetaceae 1
CaCO3	0.000321693	-0.328808	-0.293588	0.282868	Genus	Solitalea
pH	5.92323e-05	NaN	-0.293415	0.229024	Genus	Phycicoccus
Sand	0.000339336	-0.174494	-0.293411	0.245148	Family	Nakamurellaceae
Sand	0.000339336	-0.174494	-0.293411	0.245148	Genus	Nakamurella
Zn	0.00106452	-0.226149	-0.292843	0.169703	Class	Ktedonobacteria
Zn	0.00106452	-0.226149	-0.292843	0.169703	Order	Ktedonobacterales
Clay	0.000484999	-0.261541	-0.292696	0.191915	Genus	Solitalea
C/N	0.00444703	-0.198926	-0.292599	0.163632	Family	Desulfuromonadaceae
Silt	5.92323e-05	-0.189926	-0.292591	0.282161	Genus	Burkholderia
C/N	0.000182923	-0.226331	-0.292505	0.18128	Family	Cystobacteraceae
pH	0.000502765	NaN	-0.292323	0.194564	Class	Sphingobacteriia
pH	0.000502765	NaN	-0.292323	0.194564	Order	Sphingobacteriales
pH	0.00509275	NaN	-0.291925	0.171542	Genus	Streptomyces
Ntot	0.0015393	-0.235176	-0.2917	0.24013	Genus	Kineosporia
Cd	0.00097896	-0.214066	-0.291525	0.283794	Family	Nocardioidaceae
pH	0.00087658	NaN	-0.291356	0.250983	Family	Solirubrobacteraceae
pH	0.00087658	NaN	-0.291356	0.250983	Genus	Solirubrobacter
C/N	0.00235377	-0.197887	-0.291257	0.161953	Genus	Desulfuromonas
Cu	0.00120109	-0.29127	-0.291228	0.242335	Genus	Solitalea
C/N	0.000459337	-0.285643	-0.291164	0.253384	Family	Bacteriovoracaceae
Zn	3.27153e-05	-0.329864	-0.291104	0.355051	Phylum	Verrucomicrobia
Sand	4.90682e-05	-0.407295	-0.290704	0.289921	Genus	Turicibacter
CaCO3	0.000459337	-0.210129	-0.290388	0.122654	Order	Thiotrichales
CaCO3	0.000459337	-0.210129	-0.290388	0.122654	Family	Thiotrichales_incertae_sedis
CaCO3	0.000459337	-0.210129	-0.290388	0.122654	Genus	Caedibacter
Zn	0.00134229	-0.229058	-0.29017	0.170071	Genus	Micropruina
Zn	0.0011975	-0.201156	-0.289965	0.175697	Genus	Angustibacter
Zn	0.000312528	-0.254435	-0.289581	0.220539	Family	Intrasporangiaceae
pH	0.000438196	NaN	-0.289571	0.209371	Family	Chitinophagaceae
Sand	4.90682e-05	-0.437161	-0.289193	0.37637	Family	Myxococcaceae
pH	0.00121422	NaN	-0.288853	0.187151	Family	Xanthobacteraceae
CaCO3	0.000117347	-0.151963	-0.288732	0.269292	Genus	Aeromicrobium
C/N	0.00235377	-0.184602	-0.288617	0.16582	Order	Aeromonadales
C/N	0.00235377	-0.184602	-0.288617	0.16582	Family	Aeromonadaceae
C/N	0.00235377	-0.184602	-0.288617	0.16582	Genus	Aeromonas
Cd	3.27153e-05	-0.307201	-0.288032	0.293053	Order	Gaiellales
Cd	3.27153e-05	-0.307201	-0.288032	0.293053	Family	Gaiellaceae
Cd	3.27153e-05	-0.307201	-0.288032	0.293053	Genus	Gaiella
Sand	0.000182923	-0.282911	-0.287785	0.202006	Family	Burkholderiales_incertae_sedis
Cu	0.000353021	-0.284076	-0.287483	0.263192	Order	Bdellovibrionales
Pb	0.00170586	-0.238617	-0.287287	0.167639	Genus	Sporacetigenium
Cu	0.000476964	-0.142955	-0.287084	0.205901	Family	Alcaligenaceae
Sand	0.000502765	-0.303883	-0.286957	0.192077	Genus	Byssovorax
Cu	0.00128255	-0.211193	-0.286637	0.151566	Class	Methanobacteria
Cu	0.00128255	-0.211193	-0.286637	0.151566	Order	Methanobacteriales
Cu	0.00128255	-0.211193	-0.286637	0.151566	Family	Methanobacteriaceae
Cu	0.00128255	-0.211193	-0.286637	0.151566	Genus	Methanobrevibacter
Cd	0.00134326	-0.22631	-0.286603	0.215091	Family	Sphingomonadaceae
Sand	0.000923508	-0.284482	-0.286594	0.213984	Order	Xanthomonadales
CaCO3	5.92323e-05	-0.252585	-0.286464	0.265467	Order	Bacillales
Sand	5.92323e-05	-0.188931	-0.286257	0.284679	Class	Gammaproteobacteria
pH	0.000487428	NaN	-0.286234	0.194874	Genus	Dongia
pH	0.000182923	NaN	-0.286127	0.203248	Genus	Labrys
CaCO3	4.90682e-05	-0.251825	-0.286114	0.35614	Genus	Microlunatus
Cu	0.000761472	-0.211956	-0.285942	0.254756	Order	Xanthomonadales
Sand	4.90682e-05	-0.352608	-0.285835	0.276697	Family	Cystobacteraceae
CaCO3	4.90682e-05	-0.249448	-0.285637	0.346301	Family	Propionibacteriaceae
Silt	5.92323e-05	-0.298354	-0.285506	0.285363	Order	Gp1
Silt	5.92323e-05	-0.298354	-0.285506	0.285363	Family	Gp1
Silt	5.92323e-05	-0.298354	-0.285506	0.285363	Genus	Gp1
Zn	0.00124045	-0.255041	-0.285238	0.254268	Genus	Janibacter
Cu	0.000281689	-0.201668	-0.284924	0.221194	Family	Sphingobacteriaceae
Sand	5.92323e-05	-0.340425	-0.284885	0.30465	Family	Microbacteriaceae
Pb	3.27153e-05	-0.307148	-0.284686	0.256776	Class	Erysipelotrichia
Pb	3.27153e-05	-0.307148	-0.284686	0.256776	Order	Erysipelotrichales
Pb	3.27153e-05	-0.307148	-0.284686	0.256776	Family	Erysipelotrichaceae
Sand	0.000502765	-0.225434	-0.284418	0.183896	Genus	Prosthecobacter
Cd	0.00132471	-0.231372	-0.284073	0.191171	Phylum	candidate division WPS-1
Cd	0.00132471	-0.231372	-0.284073	0.191171	Class	WPS-1_genera_incertae_sedis
Cd	0.00132471	-0.231372	-0.284073	0.191171	Order	WPS-1_genera_incertae_sedis
Cd	0.00132471	-0.231372	-0.284073	0.191171	Family	WPS-1_genera_incertae_sedis
Cd	0.00132471	-0.231372	-0.284073	0.191171	Genus	WPS-1_genera_incertae_sedis
Silt	0.0160429	-0.279332	-0.283685	0.198727	Class	Acidobacteria_Gp20
Silt	0.0160429	-0.279332	-0.283685	0.198727	Order	Gp20
Silt	0.0160429	-0.279332	-0.283685	0.198727	Family	Gp20
Silt	0.0160429	-0.279332	-0.283685	0.198727	Genus	Gp20
Sand	0.000438196	-0.254272	-0.283601	0.253041	Family	Methylobacteriaceae
Cu	0.000332245	-0.146686	-0.283548	0.260725	Class	Sphingobacteriia
Cu	0.000332245	-0.146686	-0.283548	0.260725	Order	Sphingobacteriales
Organic	0.000136991	-0.216462	-0.282996	0.195676	Genus	Anaeromyxobacter
Zn	0.00124045	-0.264078	-0.282369	0.241668	Class	Betaproteobacteria
CaCO3	5.92323e-05	-0.231765	-0.282097	0.282458	Class	Bacilli
Clay	0.00641553	-0.296408	-0.281806	0.131759	Genus	Planctopirus
pH	4.90682e-05	NaN	-0.281531	0.36414	Genus	Microlunatus
Zn	0.00131685	-0.273953	-0.281518	0.270529	Class	Subdivision3
Zn	0.00131685	-0.273953	-0.281518	0.270529	Order	Subdivision3_genera_incertae_sedis
Zn	0.00131685	-0.273953	-0.281518	0.270529	Family	Subdivision3_genera_incertae_sedis
Zn	0.00131685	-0.273953	-0.281518	0.270529	Genus	Subdivision3_genera_incertae_sedis
Sand	4.90682e-05	-0.175492	-0.281368	0.391822	Genus	Sphingomonas
Clay	0.00109095	-0.229411	-0.281361	0.171615	Family	Sphingobacteriaceae
Pb	0.000108687	-0.235674	-0.28106	0.270791	Class	Betaproteobacteria
CaCO3	0.00210233	-0.182084	-0.280867	0.203473	Genus	Nonomuraea
CaCO3	0.00016973	-0.021321	-0.280026	0.205557	Genus	Methylobacterium
CaCO3	5.92323e-05	-0.161813	-0.279939	0.328534	Family	Kineosporiaceae
Organic	0.000487428	-0.190712	-0.279802	0.155572	Genus	Azoarcus
pH	4.90682e-05	NaN	-0.279005	0.435504	Family	Propionibacteriaceae
Sand	0.00016973	-0.00762	-0.278882	0.192056	Genus	Cellvibrio
CaCO3	0.0015393	-0.277873	-0.278825	0.211444	Genus	Streptosporangium
Pb	0.0017229	-0.239761	-0.278371	0.235107	Genus	Chondromyces
Cd	0.000312528	-0.25547	-0.278183	0.288687	Order	Actinomycetales
Silt	0.000136991	-0.298971	-0.277883	0.241309	Family	Conexibacteraceae
Silt	0.000136991	-0.298971	-0.277883	0.241309	Genus	Conexibacter
C/N	0.00076815	-0.22657	-0.277608	0.189298	Class	Acidobacteria_Gp22
C/N	0.00076815	-0.22657	-0.277608	0.189298	Order	Gp22
C/N	0.00076815	-0.22657	-0.277608	0.189298	Family	Gp22
C/N	0.00076815	-0.22657	-0.277608	0.189298	Genus	Gp22
Ntot	0.000929331	-0.182645	-0.2775	0.174486	Genus	Azoarcus
Pb	0.00028984	-0.177667	-0.277246	0.181168	Genus	Cystobacter
Organic	0.000157122	-0.285967	-0.276927	0.284288	Phylum	Gemmatimonadetes
Organic	0.000157122	-0.285967	-0.276927	0.284288	Class	Gemmatimonadetes
Organic	0.000157122	-0.285967	-0.276927	0.284288	Order	Gemmatimonadales
Organic	0.000157122	-0.285967	-0.276927	0.284288	Family	Gemmatimonadaceae
Organic	0.000157122	-0.285967	-0.276927	0.284288	Genus	Gemmatimonas
Zn	0.0011975	-0.15774	-0.275626	0.124908	Family	Catenulisporaceae
Zn	0.0011975	-0.15774	-0.275626	0.124908	Genus	Catenulispora
pH	0.000383664	NaN	-0.275554	0.180221	Family	Cryptosporangiaceae
pH	0.000383664	NaN	-0.275554	0.180221	Genus	Cryptosporangium
Ntot	0.00110756	-0.190681	-0.275324	0.214394	Genus	Streptophyta
Sand	0.000136991	-0.308038	-0.275272	0.299731	Order	Clostridiales
Zn	0.00151902	-0.246429	-0.27481	0.239905	Class	Verrucomicrobiae
Zn	0.00151902	-0.246429	-0.27481	0.239905	Order	Verrucomicrobiales
Organic	0.000182923	-0.215378	-0.273793	0.197633	Family	Cystobacteraceae
Clay	0.00016973	-0.344895	-0.273646	0.154318	Family	Alcaligenaceae
Silt	0.00285451	-0.221441	-0.273626	0.180053	Family	Thermoactinomycetaceae 1
Organic	0.0116486	-0.243649	-0.273535	0.174021	Genus	Actinoplanes
Zn	0.00139369	-0.24645	-0.273388	0.244729	Family	Verrucomicrobiaceae
Organic	0.0026505	-0.245282	-0.273266	0.174135	Genus	Myxococcus
Pb	0.00128141	-0.232116	-0.273062	0.216496	Family	Labilitrichaceae
Pb	0.00128141	-0.232116	-0.273062	0.216496	Genus	Labilithrix
CaCO3	0.000547965	-0.253346	-0.272738	0.235034	Family	Chitinophagaceae
Ntot	0.00244068	-0.237858	-0.272678	0.247838	Genus	Actinoplanes
Ntot	0.0101162	-0.240123	-0.272666	0.240628	Class	Armatimonadetes_gp4
Ntot	0.0101162	-0.240123	-0.272666	0.240628	Order	Armatimonadetes_gp4
Ntot	0.0101162	-0.240123	-0.272666	0.240628	Family	Armatimonadetes_gp4
Ntot	0.0101162	-0.240123	-0.272666	0.240628	Genus	Armatimonadetes_gp4
Sand	0.00016973	-0.231461	-0.272432	0.265631	Genus	Actinoplanes
Pb	0.00139017	-0.232949	-0.272131	0.177263	Genus	Promicromonospora
Zn	0.00211913	-0.224319	-0.272111	0.230395	Order	Bdellovibrionales
Zn	0.00524865	-0.259032	-0.271296	0.194887	Genus	Rhizocola
Organic	0.00157677	-0.157237	-0.271012	0.19224	Class	Acidobacteria_Gp25
Organic	0.00157677	-0.157237	-0.271012	0.19224	Order	Gp25
Organic	0.00157677	-0.157237	-0.271012	0.19224	Family	Gp25
Organic	0.00157677	-0.157237	-0.271012	0.19224	Genus	Gp25
Ntot	0.00649592	-0.19642	-0.270769	0.196183	Family	Thermoactinomycetaceae 1
pH	0.00131732	NaN	-0.270708	0.111381	Genus	Larkinella
Ntot	0.000404365	-0.197662	-0.270699	0.106656	Family	Chloroflexaceae
CaCO3	0.00103079	-0.209782	-0.270698	0.223863	Genus	Cohnella
Cd	0.00611564	-0.231467	-0.270633	0.143212	Genus	Phenylobacterium
Organic	0.00210233	-0.248714	-0.27019	0.201933	Class	Armatimonadetes_gp4
Organic	0.00210233	-0.248714	-0.27019	0.201933	Order	Armatimonadetes_gp4
Organic	0.00210233	-0.248714	-0.27019	0.201933	Family	Armatimonadetes_gp4
Organic	0.00210233	-0.248714	-0.27019	0.201933	Genus	Armatimonadetes_gp4
Sand	5.92323e-05	-0.309623	-0.269932	0.206688	Genus	Paracoccus
Cu	0.000129669	-0.217886	-0.269604	0.212307	Family	Pseudonocardiaceae
Sand	0.00225092	-0.281712	-0.269442	0.215823	Class	Chloroflexia
Clay	0.000157122	-0.245333	-0.269385	0.171197	Genus	Luteolibacter
Organic	0.000202623	-0.209768	-0.269312	0.206799	Genus	Cupriavidus
Pb	3.27153e-05	-0.259232	-0.268993	0.324815	Phylum	Actinobacteria
C/N	0.00207094	-0.245999	-0.268766	0.200594	Class	Acidobacteria_Gp18
C/N	0.00207094	-0.245999	-0.268766	0.200594	Order	Gp18
C/N	0.00207094	-0.245999	-0.268766	0.200594	Family	Gp18
C/N	0.00207094	-0.245999	-0.268766	0.200594	Genus	Gp18
Organic	0.000182923	-0.282122	-0.268349	0.277846	Genus	Blastococcus
Cd	9.23103e-05	-0.220014	-0.268245	0.236013	Genus	Flavisolibacter
Pb	3.27153e-05	-0.304631	-0.268006	0.256776	Genus	Turicibacter
Organic	0.000182923	-0.293957	-0.267967	0.274357	Class	Acidobacteria_Gp15
Organic	0.000182923	-0.293957	-0.267967	0.274357	Order	Gp15
Organic	0.000182923	-0.293957	-0.267967	0.274357	Family	Gp15
Organic	0.000182923	-0.293957	-0.267967	0.274357	Genus	Gp15
Cu	0.00500452	-0.117929	-0.267896	0.209132	Order	Sphingomonadales
Cd	0.000891292	-0.208114	-0.267891	0.245014	Family	Geodermatophilaceae
CaCO3	4.90682e-05	-0.176817	-0.267774	0.372178	Phylum	Actinobacteria
Pb	0.0130036	-0.187683	-0.267716	0.150591	Genus	Enhygromyxa
Ntot	0.00221134	-0.208904	-0.267273	0.17092	Genus	Cupriavidus
Sand	5.92323e-05	-0.29493	-0.267235	0.287222	Class	Clostridia
Sand	0.000531651	-0.215733	-0.2672	0.327614	Genus	Nocardioides
Cu	3.27153e-05	-0.362787	-0.266657	0.336403	Order	Planctomycetales
Cu	3.27153e-05	-0.362787	-0.266657	0.336403	Family	Planctomycetaceae
pH	0.00187327	NaN	-0.266374	0.160392	Family	Streptosporangiaceae
Sand	4.90682e-05	-0.412477	-0.265749	0.339352	Genus	Corallococcus
Cu	0.00496568	-0.15774	-0.265278	0.173342	Family	Xanthobacteraceae
Cu	3.27153e-05	-0.364975	-0.264936	0.361175	Class	Planctomycetia
CaCO3	5.92323e-05	-0.172963	-0.264872	0.159856	Order	Candidatus Koribacter
CaCO3	5.92323e-05	-0.172963	-0.264872	0.159856	Family	Candidatus Koribacter
CaCO3	5.92323e-05	-0.172963	-0.264872	0.159856	Genus	Candidatus Koribacter
Cu	0.000129669	-0.197616	-0.264841	0.229393	Genus	Burkholderia
Organic	0.000625849	-0.154388	-0.264703	0.158009	Family	Bacillaceae 2
Cu	3.27153e-05	-0.364759	-0.264636	0.361175	Phylum	Planctomycetes
Organic	0.00701605	-0.141667	-0.264611	0.147548	Genus	Friedmanniella
Cu	0.000407371	-0.336515	-0.264283	0.232982	Family	Cytophagaceae
Sand	4.90682e-05	-0.308373	-0.26411	0.235116	Genus	Anaeromyxobacter
Silt	0.00318804	-0.25753	-0.264048	0.184875	Genus	Shimazuella
Cu	3.27153e-05	-0.356194	-0.263971	0.260303	Genus	Adhaeribacter
Pb	0.00739273	-0.224268	-0.26376	0.241788	Genus	Phycicoccus
Cu	3.27153e-05	-0.254414	-0.263738	0.250497	Genus	Amaricoccus
Zn	0.000312528	-0.274927	-0.263711	0.198837	Genus	Lysobacter
Ntot	0.0084942	-0.253451	-0.263578	0.201332	Family	Promicromonosporaceae
Pb	0.00415655	-0.18879	-0.263438	0.130897	Order	Procabacteriales
Pb	0.00415655	-0.18879	-0.263438	0.130897	Family	Procabacteriaceae
Pb	0.00415655	-0.18879	-0.263438	0.130897	Genus	Candidatus Procabacter
pH	0.00442284	NaN	-0.263135	0.102966	Order	Thiotrichales
pH	0.00442284	NaN	-0.263135	0.102966	Family	Thiotrichales_incertae_sedis
pH	0.00442284	NaN	-0.263135	0.102966	Genus	Caedibacter
Zn	0.00869178	-0.218178	-0.263075	0.180657	Genus	Cellulomonas
Zn	0.00869178	-0.219351	-0.263064	0.18382	Family	Cellulomonadaceae
Zn	0.00729682	-0.267417	-0.262917	0.232291	Genus	Zavarzinella
Organic	0.00359071	-0.225328	-0.262283	0.195785	Family	Kineosporiaceae
pH	0.00542429	NaN	-0.26173	0.198913	Phylum	Bacteroidetes
C/N	0.0235738	-0.212715	-0.261353	0.160827	Genus	Chondromyces
Pb	3.27153e-05	-0.171126	-0.261343	0.324967	Order	Rhodospirillales
Organic	5.92323e-05	-0.257735	-0.261247	0.200692	Class	Deltaproteobacteria
Silt	0.000547965	-0.270971	-0.260419	0.102738	Family	Trueperaceae
Silt	0.000547965	-0.270971	-0.260419	0.102738	Genus	Truepera
Sand	0.00590703	-0.268385	-0.260188	0.167031	Order	Family I
Sand	0.00590703	-0.268385	-0.260188	0.167031	Family	Family I
Sand	0.00590703	-0.268385	-0.260188	0.167031	Genus	GpI
Zn	0.00421809	-0.202849	-0.259984	0.158904	Family	Ktedonobacteraceae
Zn	0.00421809	-0.202849	-0.259984	0.158904	Genus	Ktedonobacter
Zn	0.00790678	-0.22875	-0.259523	0.188427	Family	Xanthobacteraceae
CaCO3	0.000690552	-0.221777	-0.259519	0.188135	Family	Jiangellaceae
CaCO3	0.000690552	-0.221777	-0.259519	0.188135	Genus	Jiangella
Organic	0.000867229	-0.268271	-0.259446	0.284608	Family	Geodermatophilaceae
pH	5.92323e-05	NaN	-0.259372	0.260371	Order	Gp1
pH	5.92323e-05	NaN	-0.259372	0.260371	Family	Gp1
pH	5.92323e-05	NaN	-0.259372	0.260371	Genus	Gp1
CaCO3	0.000867229	-0.170456	-0.259245	0.146312	Genus	Larkinella
Pb	0.000177494	-0.134377	-0.259161	0.309111	Genus	Kribbella
Cu	0.00891033	-0.098191	-0.258949	0.196762	Family	Sphingomonadaceae
Zn	0.00706017	-0.217514	-0.258939	0.168617	Genus	Labrys
Sand	4.90682e-05	-0.391416	-0.258877	0.356747	Order	Acidimicrobiales
Ntot	0.00647675	-0.13454	-0.258632	0.168373	Genus	Friedmanniella
Organic	0.00408563	-0.182634	-0.258198	0.187443	Genus	Paenibacillus
Ntot	0.00423832	-0.211477	-0.2581	0.224295	Family	Kineosporiaceae
Pb	0.000177494	-0.17877	-0.25798	0.284574	Family	Geodermatophilaceae
Cu	0.000305395	-0.29708	-0.257961	0.272641	Genus	Microbacterium
Sand	0.000157122	-0.191827	-0.257938	0.346874	Genus	Citricoccus
Cu	0.00124045	-0.085961	-0.257619	0.118938	Family	Carnobacteriaceae
Organic	0.00367288	-0.170174	-0.257271	0.191978	Family	Paenibacillaceae 1
Sand	0.00425073	-0.262051	-0.257034	0.181836	Phylum	BRC1
Sand	0.00425073	-0.262051	-0.257034	0.181836	Class	BRC1_genera_incertae_sedis
Sand	0.00425073	-0.262051	-0.257034	0.181836	Order	BRC1_genera_incertae_sedis
Sand	0.00425073	-0.262051	-0.257034	0.181836	Family	BRC1_genera_incertae_sedis
Sand	0.00425073	-0.262051	-0.257034	0.181836	Genus	BRC1_genera_incertae_sedis
Pb	0.000486189	-0.255029	-0.25668	0.23396	Family	Nocardiaceae
Clay	0.000819402	-0.09533	-0.256628	0.132192	Order	Lactobacillales
Cd	0.00764827	-0.225013	-0.256333	0.103128	Genus	Paracoccus
Ntot	0.00218641	-0.125954	-0.256199	0.202447	Class	Acidobacteria_Gp25
Ntot	0.00218641	-0.125954	-0.256199	0.202447	Order	Gp25
Ntot	0.00218641	-0.125954	-0.256199	0.202447	Family	Gp25
Ntot	0.00218641	-0.125954	-0.256199	0.202447	Genus	Gp25
Zn	0.000706658	-0.228511	-0.255084	0.287335	Family	Solirubrobacteraceae
Zn	0.000706658	-0.228511	-0.255084	0.287335	Genus	Solirubrobacter
Clay	0.000157122	-0.293906	-0.254565	0.319134	Genus	Pirellula
pH	0.000459337	NaN	-0.253519	0.206145	Order	Solirubrobacterales
Zn	0.00422231	-0.123998	-0.253248	0.17563	Genus	Phycicoccus
Cu	0.000312528	-0.274685	-0.252814	0.247785	Genus	Litorilinea
Organic	0.000383664	-0.254638	-0.252377	0.253388	Genus	Streptomyces
Cu	0.000129669	-0.343824	-0.252321	0.220596	Class	Cytophagia
Cu	0.000129669	-0.343824	-0.252321	0.220596	Order	Cytophagales
Ntot	0.0014772	-0.215208	-0.25221	0.230377	Genus	Myxococcus
Sand	0.0146273	-0.2958	-0.252046	0.190337	Genus	Bosea
pH	0.000383664	NaN	-0.251892	0.208226	Family	Burkholderiaceae
Silt	0.000383664	-0.266887	-0.251865	0.227545	Family	Thermomonosporaceae
Cu	0.0323599	-0.192777	-0.251809	0.211774	Family	Nocardiaceae
Organic	0.000626865	-0.273567	-0.251655	0.213658	Genus	Skermanella
pH	0.00280707	NaN	-0.251639	0.23353	Order	Burkholderiales
Cd	0.000749677	-0.203398	-0.251501	0.154646	Genus	Sporacetigenium
Pb	0.00474849	-0.168124	-0.251264	0.159174	Family	Cyclobacteriaceae
Pb	0.00474849	-0.168124	-0.251264	0.159174	Genus	Algoriphagus
C/N	0.00194473	-0.160169	-0.251062	0.116242	Family	Staphylococcaceae
Silt	0.000383664	-0.237095	-0.250825	0.216888	Genus	Aeromicrobium
Cd	0.000713068	-0.261663	-0.250625	0.214252	Family	Alteromonadaceae
Cu	0.00066056	-0.184516	-0.250141	0.333241	Order	Clostridiales
Organic	0.00185868	-0.197693	-0.249998	0.095524	Family	Chloroflexaceae
Silt	0.000867229	-0.269019	-0.249971	0.155397	Genus	Streptosporangium
Organic	0.00543607	-0.167815	-0.249844	0.206704	Class	Acidobacteria_Gp16
Organic	0.00543607	-0.167815	-0.249844	0.206704	Order	Gp16
Organic	0.00543607	-0.167815	-0.249844	0.206704	Family	Gp16
Organic	0.00543607	-0.167815	-0.249844	0.206704	Genus	Gp16
Sand	0.00304497	-0.26067	-0.249425	0.130072	Family	Cyclobacteriaceae
Sand	0.00304497	-0.26067	-0.249425	0.130072	Genus	Algoriphagus
CaCO3	0.0017458	-0.237374	-0.249227	0.217293	Class	Sphingobacteriia
CaCO3	0.0017458	-0.237374	-0.249227	0.217293	Order	Sphingobacteriales
Pb	0.014794	-0.213755	-0.248966	0.203838	Class	Acidobacteria_Gp22
Pb	0.014794	-0.213755	-0.248966	0.203838	Order	Gp22
Pb	0.014794	-0.213755	-0.248966	0.203838	Family	Gp22
Pb	0.014794	-0.213755	-0.248966	0.203838	Genus	Gp22
Cd	3.27153e-05	-0.190668	-0.248816	0.322332	Genus	Defluviicoccus
Pb	0.00802407	-0.154453	-0.248808	0.18414	Genus	Pseudomonas
pH	0.00016973	NaN	-0.24875	0.20794	Order	Clostridiales
Silt	0.0144749	-0.249859	-0.248611	0.177259	Genus	Clostridium XlVa
Cd	0.000761472	-0.258787	-0.248492	0.220872	Genus	Haliea
CaCO3	0.00309114	-0.209864	-0.248034	0.244498	Family	Rhizomicrobium
CaCO3	0.00309114	-0.209864	-0.248034	0.244498	Genus	Rhizomicrobium
Pb	0.000108687	-0.246972	-0.247881	0.276429	Class	Actinobacteria
Ntot	0.000383664	-0.286743	-0.247679	0.234069	Family	Geodermatophilaceae
Zn	0.00118235	-0.183862	-0.246945	0.216083	Genus	Anaeromyxobacter
Cd	3.27153e-05	-0.221514	-0.246657	0.223532	Family	Jiangellaceae
Cd	3.27153e-05	-0.221514	-0.246657	0.223532	Genus	Jiangella
Cu	3.27153e-05	-0.332698	-0.24648	0.303356	Genus	Luteolibacter
Cu	0.000108687	-0.421202	-0.246086	0.319295	Phylum	candidate division WPS-2
Cu	0.000108687	-0.421202	-0.246086	0.319295	Class	WPS-2_genera_incertae_sedis
Cu	0.000108687	-0.421202	-0.246086	0.319295	Order	WPS-2_genera_incertae_sedis
Cu	0.000108687	-0.421202	-0.246086	0.319295	Family	WPS-2_genera_incertae_sedis
Cu	0.000108687	-0.421202	-0.246086	0.319295	Genus	WPS-2_genera_incertae_sedis
Ntot	0.000550537	-0.178629	-0.24598	0.217168	Genus	Anaeromyxobacter
Cu	0.00118235	-0.113235	-0.245865	0.235575	Family	Chitinophagaceae
Ntot	0.00857878	-0.14766	-0.245853	0.212687	Class	Acidobacteria_Gp16
Ntot	0.00857878	-0.14766	-0.245853	0.212687	Order	Gp16
Ntot	0.00857878	-0.14766	-0.245853	0.212687	Family	Gp16
Ntot	0.00857878	-0.14766	-0.245853	0.212687	Genus	Gp16
Cu	0.000197999	-0.272998	-0.245419	0.236442	Family	Solirubrobacteraceae
Cu	0.000197999	-0.272998	-0.245419	0.236442	Genus	Solirubrobacter
pH	0.00289283	NaN	-0.245243	0.153171	Genus	Ferruginibacter
Sand	0.0144086	-0.22508	-0.245239	0.204012	Order	Chloroflexales
Ntot	0.000939985	-0.304468	-0.244946	0.232776	Genus	Agromyces
CaCO3	5.92323e-05	-0.298332	-0.244637	0.356712	Phylum	Verrucomicrobia
Pb	0.0077744	-0.166869	-0.244461	0.228146	Family	Nocardioidaceae
Ntot	0.00625407	-0.189517	-0.244134	0.106759	Order	Sphaerobacterales
Ntot	0.00625407	-0.189517	-0.244134	0.106759	Family	Sphaerobacteraceae
Ntot	0.00625407	-0.189517	-0.244134	0.106759	Genus	Sphaerobacter
Ntot	0.000157122	-0.287383	-0.243766	0.270322	Genus	Blastococcus
Cd	0.00190987	-0.258272	-0.243363	0.244376	Genus	Roseomonas
Cd	0.0288603	-0.204017	-0.242268	0.188371	Family	Promicromonosporaceae
pH	0.000459337	NaN	-0.241881	0.174237	Genus	Dactylosporangium
Sand	0.000487428	-0.160839	-0.241555	0.239567	Genus	Novosphingobium
Cd	0.00243119	-0.178296	-0.24153	0.214083	Family	Cryptosporangiaceae
Cd	0.00243119	-0.178296	-0.24153	0.214083	Genus	Cryptosporangium
Pb	0.000197999	-0.31263	-0.241472	0.285084	Family	Peptostreptococcaceae
Cu	0.000408264	-0.226703	-0.240978	0.232227	Genus	Sediminibacterium
pH	0.000136991	NaN	-0.240582	0.228302	Genus	Dokdonella
CaCO3	4.90682e-05	-0.139877	-0.24046	0.370335	Class	Actinobacteria
Pb	0.00289673	-0.088793	-0.240232	0.260087	Class	Gammaproteobacteria
Cu	0.0108538	-0.144534	-0.240143	0.168658	Genus	Sphaerotilus
Silt	0.000690552	-0.202393	-0.239945	0.174287	Family	Jiangellaceae
Silt	0.000690552	-0.202393	-0.239945	0.174287	Genus	Jiangella
Cd	0.000738789	-0.258672	-0.239837	0.215408	Order	Alteromonadales
Silt	0.00458025	-0.334811	-0.239756	0.199329	Phylum	Firmicutes
pH	0.000452112	NaN	-0.239643	0.205257	Genus	Duganella
Zn	0.00637945	-0.19848	-0.239335	0.22985	Family	Thermomonosporaceae
Organic	0.0364345	-0.167188	-0.239222	0.147887	Genus	Thermoflavimicrobium
CaCO3	0.000459337	-0.191724	-0.239109	0.231401	Phylum	Firmicutes
Cu	0.012556	-0.073309	-0.238871	0.138715	Order	Lactobacillales
Cu	9.23103e-05	-0.188056	-0.238308	0.255563	Genus	Flavisolibacter
Ntot	0.00331935	-0.227727	-0.238299	0.253346	Genus	Inquilinus
Zn	0.0176213	-0.183488	-0.238248	0.107985	Genus	Paracoccus
C/N	0.000136991	-0.049831	-0.238239	0.268269	Class	Spartobacteria
Zn	0.0111664	-0.259004	-0.238208	0.2635	Family	Acidimicrobiaceae
Silt	0.000288815	-0.248529	-0.238122	0.152819	Class	Thermomicrobia
Zn	0.00750831	-0.258597	-0.238067	0.282686	Genus	Ilumatobacter
Organic	0.00900837	-0.180625	-0.237811	0.192634	Genus	Streptophyta
pH	0.00781702	NaN	-0.237683	0.076933	Order	Candidatus Koribacter
pH	0.00781702	NaN	-0.237683	0.076933	Family	Candidatus Koribacter
pH	0.00781702	NaN	-0.237683	0.076933	Genus	Candidatus Koribacter
Organic	0.000459337	-0.233446	-0.237679	0.153482	Family	Jiangellaceae
Organic	0.000459337	-0.233446	-0.237679	0.153482	Genus	Jiangella
pH	0.00392051	NaN	-0.23669	0.160343	Genus	Byssovorax
Organic	0.00643559	-0.194137	-0.236633	0.102354	Order	Sphaerobacterales
Organic	0.00643559	-0.194137	-0.236633	0.102354	Family	Sphaerobacteraceae
Organic	0.00643559	-0.194137	-0.236633	0.102354	Genus	Sphaerobacter
Sand	0.00123371	-0.260138	-0.236487	0.100492	Genus	Saccharophagus
Zn	0.000521142	-0.042717	-0.236484	0.250672	Genus	Agromyces
C/N	0.0125878	-0.263572	-0.236446	0.218638	Order	Bdellovibrionales
Cd	0.00594184	-0.233994	-0.236416	0.126974	Genus	Cupriavidus
Zn	0.00321685	-0.203678	-0.236276	0.171345	Genus	Burkholderia
Zn	0.0117372	-0.153638	-0.235849	0.141378	Order	Aeromonadales
Zn	0.0117372	-0.153638	-0.235849	0.141378	Family	Aeromonadaceae
Zn	0.0117372	-0.153638	-0.235849	0.141378	Genus	Aeromonas
Ntot	0.048039	-0.187327	-0.235639	0.214662	Family	Micromonosporaceae
C/N	0.000923508	-0.190058	-0.235621	0.161428	Genus	Virgibacillus
Cu	0.00254468	-0.292544	-0.235421	0.243065	Genus	Lysobacter
Clay	0.00559555	-0.236728	-0.234886	0.071935	Family	Aerococcaceae
Clay	0.00559555	-0.236728	-0.234886	0.071935	Genus	Facklamia
pH	0.0177434	NaN	-0.234843	0.1252	Family	Labilitrichaceae
pH	0.0177434	NaN	-0.234843	0.1252	Genus	Labilithrix
Cu	0.00251691	-0.181186	-0.234362	0.144465	Genus	Angustibacter
Clay	0.000422485	-0.180699	-0.233663	0.107492	Genus	Sphingobacterium
Sand	0.000867229	-0.214602	-0.233444	0.170753	Genus	Sporacetigenium
Organic	0.0120245	-0.228758	-0.233326	0.20662	Genus	Inquilinus
Cu	0.00588374	-0.227768	-0.233132	0.299576	Family	Labilitrichaceae
Cu	0.00588374	-0.227768	-0.233132	0.299576	Genus	Labilithrix
Cu	0.00158328	-0.173235	-0.232689	0.27565	Class	Clostridia
Silt	0.00121666	-0.245494	-0.232651	0.104551	Phylum	Deinococcus-Thermus
Silt	0.00121666	-0.245494	-0.232651	0.104551	Class	Deinococci
Silt	0.00121666	-0.245494	-0.232651	0.104551	Order	Deinococcales
CaCO3	0.000339336	-0.211633	-0.231936	0.208874	Genus	Phenylobacterium
Silt	0.00210233	-0.297045	-0.231886	0.168541	Genus	Clostridium III
Ntot	0.0226939	-0.172183	-0.231685	0.21097	Class	Acidobacteria_Gp1
Ntot	0.00184389	-0.113339	-0.231598	0.221451	Family	Bacillaceae 2
Organic	0.000136991	-0.254079	-0.231516	0.227264	Order	Myxococcales
C/N	0.0321744	-0.181372	-0.231462	0.101256	Genus	Alkalibacter
pH	0.000775246	NaN	-0.231272	0.182215	Family	Kineosporiaceae
Pb	0.0112462	-0.185435	-0.230844	0.232887	Genus	Novosphingobium
Cd	0.00888957	-0.212725	-0.230813	0.165141	Order	Gp1
Cd	0.00888957	-0.212725	-0.230813	0.165141	Family	Gp1
Cd	0.00888957	-0.212725	-0.230813	0.165141	Genus	Gp1
pH	0.00567127	NaN	-0.230461	0.097515	Genus	Pilimelia
Organic	5.92323e-05	-0.259424	-0.230402	0.234935	Family	Polyangiaceae
pH	0.000867229	NaN	-0.230374	0.18772	Genus	Agromyces
C/N	0.0149583	-0.174734	-0.230306	0.138598	Order	Chitinivorax
C/N	0.0149583	-0.174734	-0.230306	0.138598	Family	Chitinivorax
C/N	0.0149583	-0.174734	-0.230306	0.138598	Genus	Chitinivorax
Sand	0.00016973	-0.151428	-0.230105	0.221958	Order	Nitrosomonadales
Sand	0.00016973	-0.151428	-0.230105	0.221958	Family	Nitrosomonadaceae
Zn	0.0208272	-0.146862	-0.229866	0.101167	Order	Thiotrichales
Zn	0.0208272	-0.146862	-0.229866	0.101167	Family	Thiotrichales_incertae_sedis
Zn	0.0208272	-0.146862	-0.229866	0.101167	Genus	Caedibacter
C/N	0.000626865	-0.204591	-0.229339	0.212249	Genus	Lysobacter
Zn	0.00156053	-0.086067	-0.229338	0.189286	Genus	Micromonospora
Silt	0.0235474	-0.238092	-0.22931	0.164377	Family	Clostridiales_Incertae Sedis XI
Sand	0.00016973	-0.152138	-0.229285	0.225905	Genus	Nitrosospira
CaCO3	0.00074323	-0.255765	-0.228933	0.250717	Genus	Sediminibacterium
CaCO3	0.000383664	-0.166341	-0.228563	0.204035	Genus	Niastella
Sand	0.000157122	-0.168903	-0.228551	0.242112	Phylum	Verrucomicrobia
CaCO3	0.000438196	-0.181812	-0.228524	0.14862	Class	Thermomicrobia
Ntot	0.028914	-0.226676	-0.228371	0.156522	Genus	Geodermatophilus
Cd	0.0033471	-0.16228	-0.228241	0.224987	Order	Aeromonadales
Cd	0.0033471	-0.16228	-0.228241	0.224987	Family	Aeromonadaceae
Cd	0.0033471	-0.16228	-0.228241	0.224987	Genus	Aeromonas
Cd	0.0494868	-0.203424	-0.227935	0.101956	Family	Phaselicystidaceae
Cd	0.0494868	-0.203424	-0.227935	0.101956	Genus	Phaselicystis
C/N	0.000136991	-0.041187	-0.227863	0.294845	Order	Spartobacteria_genera_incertae_sedis
C/N	0.000136991	-0.041187	-0.227863	0.294845	Family	Spartobacteria_genera_incertae_sedis
C/N	0.000136991	-0.041187	-0.227863	0.294845	Genus	Spartobacteria_genera_incertae_sedis
pH	0.000280737	NaN	-0.227859	0.238485	Class	Clostridia
pH	0.0413341	NaN	-0.227844	0.143066	Family	Sphingobacteriaceae
Clay	0.00172158	-0.280019	-0.227822	0.134776	Family	Ktedonobacteraceae
Clay	0.00172158	-0.280019	-0.227822	0.134776	Genus	Ktedonobacter
Pb	0.00677248	-0.098735	-0.227572	0.234952	Order	Xanthomonadales
Zn	0.0013829	-0.246536	-0.227403	0.303952	Phylum	candidate division WPS-2
Zn	0.0013829	-0.246536	-0.227403	0.303952	Class	WPS-2_genera_incertae_sedis
Zn	0.0013829	-0.246536	-0.227403	0.303952	Order	WPS-2_genera_incertae_sedis
Zn	0.0013829	-0.246536	-0.227403	0.303952	Family	WPS-2_genera_incertae_sedis
Zn	0.0013829	-0.246536	-0.227403	0.303952	Genus	WPS-2_genera_incertae_sedis
Silt	0.0395096	-0.214112	-0.227341	0.12639	Genus	Comamonas
Zn	0.00134732	-0.15873	-0.227178	0.19151	Genus	Actinoplanes
Sand	0.00016973	-0.186206	-0.227149	0.304998	Family	Nocardioidaceae
Organic	0.0146087	-0.230397	-0.227051	0.178066	Order	Rhodocyclales
Organic	0.0146087	-0.230397	-0.227051	0.178066	Family	Rhodocyclaceae
Silt	0.000224575	-0.088468	-0.226941	0.229296	Family	Bacillaceae 2
Sand	0.00281038	-0.212119	-0.226883	0.217849	Genus	Gemmata
CaCO3	0.000182923	-0.131347	-0.226535	0.322089	Genus	Kineosporia
Cd	0.000486189	-0.26526	-0.226467	0.235448	Order	Solirubrobacterales
Cd	0.0421116	-0.2083	-0.226108	0.17768	Genus	Alterococcus
Cd	0.0012627	-0.262092	-0.22607	0.216069	Family	Erythrobacteraceae
Zn	0.00148843	-0.227036	-0.225962	0.250704	Kingdom	Bacteria
pH	0.000182923	NaN	-0.22582	0.27851	Class	Alphaproteobacteria
Silt	0.0158387	-0.291781	-0.225582	0.178981	Genus	Bacillus
Organic	0.0081213	-0.162016	-0.225404	0.137276	Class	Thermomicrobia
Sand	0.00452109	-0.26356	-0.225245	0.198417	Genus	Phycicoccus
Ntot	0.0267147	-0.041159	-0.224517	0.160466	Family	Geobacteraceae
Ntot	0.0267147	-0.041159	-0.224517	0.160466	Genus	Geobacter
Ntot	0.0035861	-0.25402	-0.224265	0.216391	Genus	Streptomyces
Cu	0.0147045	-0.108161	-0.224101	0.195709	Genus	Arenimonas
Silt	0.018844	-0.226759	-0.224072	0.105732	Genus	Actinopolymorpha
Ntot	0.0270268	-0.139337	-0.223942	0.118883	Class	Thermomicrobia
Cu	0.000538598	-0.307283	-0.223863	0.278444	Order	Acidimicrobiales
Silt	0.0158387	-0.290152	-0.223846	0.178981	Family	Bacillaceae 1
Organic	0.00253189	-0.244323	-0.22354	0.18717	Family	Rhodospirillaceae
Sand	0.00512757	-0.131846	-0.222752	0.204879	Genus	Pseudomonas
Cu	0.000446885	-0.105727	-0.22225	0.216046	Genus	Massilia
Zn	0.00243119	-0.153903	-0.222014	0.163519	Genus	Cystobacter
Organic	0.000487428	-0.240008	-0.221971	0.242888	Phylum	Latescibacteria
Organic	0.000487428	-0.240008	-0.221971	0.242888	Class	Latescibacteria_genera_incertae_sedis
Organic	0.000487428	-0.240008	-0.221971	0.242888	Order	Latescibacteria_genera_incertae_sedis
Organic	0.000487428	-0.240008	-0.221971	0.242888	Family	Latescibacteria_genera_incertae_sedis
Organic	0.000487428	-0.240008	-0.221971	0.242888	Genus	Latescibacteria_genera_incertae_sedis
Silt	0.000280737	-0.264646	-0.221746	0.247293	Phylum	Actinobacteria
Ntot	0.000895199	-0.169424	-0.221608	0.214343	Family	Cystobacteraceae
pH	0.00456255	NaN	-0.220766	0.165025	Phylum	Firmicutes
pH	0.0406059	NaN	-0.220431	0.147389	Genus	Clostridium sensu stricto
Zn	0.0026938	-0.167262	-0.220001	0.230497	Genus	Aquisphaera
Cd	0.013112	-0.195561	-0.219928	0.214755	Family	Micromonosporaceae
Cu	0.000197999	-0.25705	-0.219547	0.246236	Genus	Defluviicoccus
pH	0.0424768	NaN	-0.2187	0.120957	Genus	Micromonospora
Pb	0.0146474	-0.151986	-0.218474	0.081191	Genus	Saccharophagus
CaCO3	0.000867229	-0.101135	-0.218389	0.177625	Genus	Marmoricola
Cd	0.0209165	-0.198934	-0.218166	0.177942	Family	Acetobacteraceae
Sand	0.00231146	-0.228658	-0.218113	0.160236	Order	Aeromonadales
Sand	0.00231146	-0.228658	-0.218113	0.160236	Family	Aeromonadaceae
Sand	0.00231146	-0.228658	-0.218113	0.160236	Genus	Aeromonas
C/N	0.00729146	-0.195634	-0.21782	0.128571	Genus	Paracoccus
C/N	0.0239186	-0.233771	-0.217495	0.185228	Class	Verrucomicrobiae
C/N	0.0239186	-0.233771	-0.217495	0.185228	Order	Verrucomicrobiales
Sand	0.000136991	-0.231475	-0.217067	0.285241	Genus	Agromyces
Pb	0.000238678	-0.304926	-0.216831	0.284338	Genus	Clostridium XI
C/N	0.0264808	-0.233005	-0.216653	0.185228	Family	Verrucomicrobiaceae
pH	0.0096789	NaN	-0.2166	0.132616	Family	Clostridiaceae 1
Cd	0.00388065	-0.228405	-0.216583	0.224391	Genus	Streptophyta
Cd	0.00883364	-0.14178	-0.215801	0.148662	Family	Syntrophomonadaceae
Clay	0.0304616	-0.194651	-0.215734	0.120232	Family	Clostridiales_Incertae Sedis XVIII
Clay	0.0304616	-0.194651	-0.215734	0.120232	Genus	Symbiobacterium
Sand	0.000202623	-0.114533	-0.215513	0.24679	Genus	Luteimonas
Cu	3.27153e-05	-0.309425	-0.215485	0.336435	Order	Rhodobacterales
Cu	3.27153e-05	-0.309425	-0.215485	0.336435	Family	Rhodobacteraceae
Ntot	0.00291255	-0.170576	-0.215227	0.103552	Family	Trueperaceae
Ntot	0.00291255	-0.170576	-0.215227	0.103552	Genus	Truepera
Cd	0.00331485	-0.209306	-0.215195	0.168577	Family	Solirubrobacteraceae
Cd	0.00331485	-0.209306	-0.215195	0.168577	Genus	Solirubrobacter
Cu	0.0394785	-0.245575	-0.215147	0.178431	Genus	Peredibacter
Cu	0.01471	-0.113598	-0.214964	0.158668	Genus	Brevundimonas
Zn	0.000108687	-0.199579	-0.214679	0.186818	Genus	Actinoallomurus
CaCO3	0.00210233	-0.16903	-0.214645	0.238726	Family	Paenibacillaceae 1
Silt	0.00136141	-0.239564	-0.214621	0.156491	Order	Chromatiales
Silt	0.00136141	-0.239564	-0.214621	0.156491	Family	Ectothiorhodospiraceae
Sand	0.00272029	-0.175762	-0.214405	0.231175	Family	Kofleriaceae
Sand	0.00272029	-0.175762	-0.214405	0.231175	Genus	Kofleria
Zn	0.00066056	-0.224291	-0.214213	0.258489	Family	Phyllobacteriaceae
Cd	0.0013829	-0.192483	-0.213939	0.281737	Genus	Aeromicrobium
Sand	0.014216	-0.19001	-0.213596	0.156952	Genus	Schlesneria
Pb	0.00357618	-0.169591	-0.213594	0.250318	Genus	Kineosporia
Zn	0.0167825	-0.177655	-0.213412	0.130133	Order	Edaphobacter
Zn	0.0167825	-0.177655	-0.213412	0.130133	Family	Edaphobacter
Zn	0.0167825	-0.177655	-0.213412	0.130133	Genus	Edaphobacter
Cd	0.0458003	-0.202557	-0.213146	0.120527	Genus	Chlorophyta
CaCO3	0.0021001	-0.148123	-0.212912	0.191323	Genus	Massilia
Ntot	0.000518283	-0.253387	-0.212749	0.185329	Genus	Aeromicrobium
Cu	0.00152659	-0.073764	-0.21257	0.238023	Genus	Pseudoxanthomonas
Organic	0.0161548	-0.0789	-0.212368	0.149089	Family	Geobacteraceae
Organic	0.0161548	-0.0789	-0.212368	0.149089	Genus	Geobacter
pH	5.92323e-05	NaN	-0.212296	0.267449	Class	Acidobacteria_Gp16
pH	5.92323e-05	NaN	-0.212296	0.267449	Order	Gp16
pH	5.92323e-05	NaN	-0.212296	0.267449	Family	Gp16
pH	5.92323e-05	NaN	-0.212296	0.267449	Genus	Gp16
C/N	0.0223978	-0.189283	-0.212253	0.178745	Genus	Verrucomicrobium
Silt	5.92323e-05	-0.142968	-0.211894	0.201075	Order	Edaphobacter
Silt	5.92323e-05	-0.142968	-0.211894	0.201075	Family	Edaphobacter
Silt	5.92323e-05	-0.142968	-0.211894	0.201075	Genus	Edaphobacter
Cd	0.00639083	-0.204385	-0.211643	0.081265	Family	Desulfobulbaceae
Cd	0.00639083	-0.204385	-0.211643	0.081265	Genus	Desulfocapsa
Cd	0.0442633	-0.165171	-0.211631	0.078688	Order	Sphaerobacterales
Cd	0.0442633	-0.165171	-0.211631	0.078688	Family	Sphaerobacteraceae
Cd	0.0442633	-0.165171	-0.211631	0.078688	Genus	Sphaerobacter
Zn	0.0193875	-0.225674	-0.211602	0.174267	Genus	Sediminibacterium
Sand	0.0104858	-0.218081	-0.211535	0.239184	Genus	Blastococcus
pH	0.000690552	NaN	-0.211229	0.211472	Genus	Methylobacterium
Clay	0.00613145	-0.220096	-0.211025	0.228516	Genus	Lysobacter
Cu	0.0280152	-0.138745	-0.210964	0.180703	Family	Burkholderiales_incertae_sedis
Sand	0.00110964	-0.11254	-0.210766	0.17969	Genus	Methylophilus
Zn	0.0375043	-0.218511	-0.210079	0.157432	Family	Alteromonadaceae
Organic	0.00246151	-0.20972	-0.21003	0.221345	Family	Streptomycetaceae
Cu	0.0011975	-0.204774	-0.209904	0.231172	Family	Nannocystaceae
Silt	0.00344005	-0.269194	-0.209879	0.213915	Genus	Labrys
Organic	0.000677669	-0.224349	-0.209828	0.23925	Genus	Aeromicrobium
Organic	0.0451597	-0.149946	-0.209772	0.254703	Family	Micromonosporaceae
Cu	3.27153e-05	-0.179717	-0.209772	0.434361	Order	Actinomycetales
Pb	0.00127728	-0.017376	-0.209692	0.249752	Genus	Roseomonas
Cd	0.0015795	-0.194983	-0.209663	0.189845	Genus	Chondromyces
Ntot	0.00830196	-0.160154	-0.209183	0.067939	Genus	Rubellimicrobium
Cu	0.00357618	-0.210181	-0.209171	0.202867	Genus	Nocardioides
Sand	0.048335	-0.191363	-0.20896	0.113495	Genus	Albidiferax
Organic	5.92323e-05	-0.299499	-0.208726	0.280151	Phylum	Actinobacteria
Clay	0.00322599	-0.102024	-0.20845	0.281353	Class	Acidobacteria_Gp18
Clay	0.00322599	-0.102024	-0.20845	0.281353	Order	Gp18
Clay	0.00322599	-0.102024	-0.20845	0.281353	Family	Gp18
Clay	0.00322599	-0.102024	-0.20845	0.281353	Genus	Gp18
Zn	0.0375043	-0.21668	-0.208379	0.157432	Genus	Haliea
Zn	0.00654283	0.122818	-0.208362	0.167221	Genus	Arenimonas
Cd	3.27153e-05	-0.276904	-0.208251	0.326601	Family	Peptostreptococcaceae
CaCO3	4.90682e-05	-0.144554	-0.208179	0.306071	Family	Nocardioidaceae
Sand	0.0175545	-0.311856	-0.207579	0.219353	Genus	Peredibacter
Cu	0.00345586	-0.117023	-0.207385	0.18347	Genus	Devosia
Clay	0.0200684	-0.20657	-0.20726	0.1648	Genus	Novosphingobium
Pb	0.00289598	-0.22578	-0.207182	0.162544	Family	Jiangellaceae
Pb	0.00289598	-0.22578	-0.207182	0.162544	Genus	Jiangella
Cd	0.0317777	-0.159159	-0.207156	0.096872	Class	Thermomicrobia
Cu	0.030504	-0.125481	-0.206662	0.127198	Genus	Prosthecobacter
Silt	0.0188327	-0.263766	-0.206552	0.18494	Family	Xanthobacteraceae
Silt	0.00441733	-0.252383	-0.20644	0.253721	Family	Solirubrobacteraceae
Silt	0.00441733	-0.252383	-0.20644	0.253721	Genus	Solirubrobacter
Pb	0.000486189	-0.111011	-0.206264	0.214367	Genus	Actinoplanes
Cu	0.0286046	-0.119089	-0.20615	0.093214	Genus	Rhodomicrobium
Sand	0.0131462	-0.146365	-0.206012	0.172213	Genus	Variovorax
C/N	0.00921529	-0.182463	-0.205937	0.174659	Genus	Anaeromyxobacter
Sand	0.00231801	-0.168381	-0.205808	0.175673	Genus	Micromonospora
Zn	0.0323626	-0.186427	-0.205593	0.154753	Genus	Dactylosporangium
CaCO3	4.90682e-05	-0.115523	-0.204996	0.390986	Order	Gaiellales
CaCO3	4.90682e-05	-0.115523	-0.204996	0.390986	Family	Gaiellaceae
CaCO3	4.90682e-05	-0.115523	-0.204996	0.390986	Genus	Gaiella
Ntot	0.0020288	-0.202037	-0.204694	0.170415	Family	Jiangellaceae
Ntot	0.0020288	-0.202037	-0.204694	0.170415	Genus	Jiangella
Cu	0.00796149	-0.258435	-0.203831	0.197514	Genus	Chondromyces
Cd	0.0052245	-0.231507	-0.203715	0.213978	Phylum	Cyanobacteria/Chloroplast
CaCO3	0.000459337	-0.201736	-0.203528	0.280427	Phylum	Gemmatimonadetes
CaCO3	0.000459337	-0.201736	-0.203528	0.280427	Class	Gemmatimonadetes
CaCO3	0.000459337	-0.201736	-0.203528	0.280427	Order	Gemmatimonadales
CaCO3	0.000459337	-0.201736	-0.203528	0.280427	Family	Gemmatimonadaceae
CaCO3	0.000459337	-0.201736	-0.203528	0.280427	Genus	Gemmatimonas
Cu	0.000486189	-0.231508	-0.202968	0.264475	Genus	Pseudonocardia
Cu	0.00146066	-0.194765	-0.20277	0.237228	Genus	Janibacter
Pb	0.0122322	9.8e-05	-0.202593	0.219733	Genus	Arenimonas
Ntot	0.000459337	-0.285741	-0.201904	0.238209	Order	Solirubrobacterales
Cu	0.00676313	-0.21662	-0.201769	0.162377	Class	Oligoflexia
Cu	0.00676313	-0.21662	-0.201769	0.162377	Order	Oligoflexales
Cu	0.00676313	-0.21662	-0.201769	0.162377	Family	Oligoflexaceae
Cu	0.00676313	-0.21662	-0.201769	0.162377	Genus	Oligoflexus
Silt	5.92323e-05	-0.252728	-0.20147	0.31398	Genus	Microlunatus
Cd	0.0121882	-0.194955	-0.201192	0.124514	Genus	Anaerosalibacter
Pb	0.000399049	-0.195789	-0.201138	0.271604	Genus	Luteolibacter
Clay	0.0139402	-0.213212	-0.201102	0.063749	Genus	Saccharomonospora
Silt	5.92323e-05	-0.25038	-0.200982	0.313887	Family	Propionibacteriaceae
Pb	0.000139248	-0.030214	-0.200637	0.259337	Family	Nakamurellaceae
Pb	0.000139248	-0.030214	-0.200637	0.259337	Genus	Nakamurella
Silt	0.043512	-0.103787	-0.20048	0.140237	Genus	Thermoactinomyces
Zn	3.27153e-05	-0.127235	-0.200427	0.250973	Family	Nocardioidaceae
Ntot	0.0113593	-0.212572	-0.20035	0.210126	Phylum	Cyanobacteria/Chloroplast
Ntot	0.0094866	-0.220639	-0.200334	0.210923	Family	Streptomycetaceae
Cu	0.000904373	-0.249765	-0.200079	0.207644	Family	Flavobacteriaceae
Cu	0.00118235	-0.248852	-0.200012	0.221447	Class	Flavobacteriia
Cu	0.00118235	-0.248852	-0.200012	0.221447	Order	Flavobacteriales
Cd	0.000177494	-0.218185	-0.199711	0.246918	Class	Cytophagia
Cd	0.000177494	-0.218185	-0.199711	0.246918	Order	Cytophagales
Zn	0.0327645	-0.022992	-0.199655	0.180334	Class	Cyanobacteria
CaCO3	0.00076815	-0.098991	-0.199592	0.209541	Family	Oxalobacteraceae
Clay	0.0186082	-0.192656	-0.199568	0.094425	Phylum	Hydrogenedentes
Clay	0.0186082	-0.192656	-0.199568	0.094425	Class	Candidatus Hydrogenedens
Clay	0.0186082	-0.192656	-0.199568	0.094425	Order	Candidatus Hydrogenedens
Clay	0.0186082	-0.192656	-0.199568	0.094425	Family	Candidatus Hydrogenedens
Clay	0.0186082	-0.192656	-0.199568	0.094425	Genus	Candidatus Hydrogenedens
Ntot	0.0228293	-0.166189	-0.199394	0.175525	Order	Gp1
Ntot	0.0228293	-0.166189	-0.199394	0.175525	Family	Gp1
Ntot	0.0228293	-0.166189	-0.199394	0.175525	Genus	Gp1
Clay	0.0115473	-0.179664	-0.198892	0.104618	Order	Chitinivorax
Clay	0.0115473	-0.179664	-0.198892	0.104618	Family	Chitinivorax
Clay	0.0115473	-0.179664	-0.198892	0.104618	Genus	Chitinivorax
Silt	0.00200161	-0.236724	-0.198829	0.242713	Class	Actinobacteria
C/N	0.000676403	-0.047397	-0.198754	0.240552	Genus	Kribbella
Organic	0.0318299	-0.118298	-0.198552	0.174976	Class	Anaerolineae
Organic	0.0318299	-0.118298	-0.198552	0.174976	Order	Anaerolineales
Organic	0.0318299	-0.118298	-0.198552	0.174976	Family	Anaerolineaceae
C/N	0.0102756	-0.146332	-0.197917	0.139656	Order	Neisseriales
C/N	0.0102756	-0.146332	-0.197917	0.139656	Family	Neisseriaceae
Pb	0.00437885	-0.160747	-0.197839	0.249835	Family	Kineosporiaceae
Ntot	0.000459337	-0.215713	-0.196104	0.266132	Genus	Arthrobacter
Cu	0.000388859	-0.247433	-0.19558	0.233616	Genus	Flavobacterium
Zn	0.00499828	-0.165451	-0.19548	0.224468	Order	Solirubrobacterales
Silt	0.0163821	-0.19047	-0.194755	0.099792	Order	Candidatus Koribacter
Silt	0.0163821	-0.19047	-0.194755	0.099792	Family	Candidatus Koribacter
Silt	0.0163821	-0.19047	-0.194755	0.099792	Genus	Candidatus Koribacter
Cu	0.000750278	-0.269861	-0.194706	0.225165	Family	Geminicoccus
Cu	0.000750278	-0.269861	-0.194706	0.225165	Genus	Geminicoccus
Ntot	0.0226024	-0.122901	-0.194704	0.12881	Family	Oscillochloridaceae
Ntot	0.0226024	-0.122901	-0.194704	0.12881	Genus	Oscillochloris
Silt	0.00178565	-0.261282	-0.194566	0.190911	Family	Planococcaceae
Organic	5.92323e-05	-0.242151	-0.194477	0.286328	Order	Gaiellales
Organic	5.92323e-05	-0.242151	-0.194477	0.286328	Family	Gaiellaceae
Organic	5.92323e-05	-0.242151	-0.194477	0.286328	Genus	Gaiella
Ntot	0.0317641	-0.19412	-0.194472	0.187322	Class	Chloroplast
Ntot	0.0317641	-0.19412	-0.194472	0.187322	Order	Chloroplast
Ntot	0.0317641	-0.19412	-0.194472	0.187322	Family	Chloroplast
CaCO3	0.0258612	-0.107778	-0.19422	0.209617	Genus	Segetibacter
CaCO3	0.00076815	-0.192243	-0.194197	0.21781	Genus	Aquicella
Sand	0.00559555	-0.108318	-0.194127	0.167242	Order	Methylophilales
Sand	0.00559555	-0.108318	-0.194127	0.167242	Family	Methylophilaceae
pH	0.048809	NaN	-0.193821	0.20201	Family	Methylobacteriaceae
Cu	0.0038129	-0.252833	-0.193809	0.225434	Genus	Gemmata
pH	0.000182923	NaN	-0.193524	0.234356	Genus	Hyphomicrobium
Organic	0.018844	-0.179737	-0.193222	0.203069	Class	Acidobacteria_Gp1
Silt	0.000560876	-0.10301	-0.193208	0.191735	Genus	Virgibacillus
CaCO3	0.00120626	-0.194458	-0.193013	0.197842	Family	Coxiellaceae
Cu	0.00161917	-0.107751	-0.192971	0.201491	Family	Oxalobacteraceae
Zn	3.27153e-05	-0.25934	-0.192942	0.36569	Class	Spartobacteria
Cu	0.00232018	-0.216861	-0.192821	0.217589	Genus	Bacteriovorax
Cd	0.00266095	-0.179419	-0.192709	0.246937	Genus	Pseudomonas
Zn	0.00613355	-0.087583	-0.192315	0.222146	Order	Actinomycetales
CaCO3	0.00787491	-0.196539	-0.191967	0.130231	Family	Paenibacillaceae 2
CaCO3	0.00787491	-0.196539	-0.191967	0.130231	Genus	Ammoniphilus
Pb	0.000332245	-0.157064	-0.191938	0.215509	Family	Geminicoccus
Pb	0.000332245	-0.157064	-0.191938	0.215509	Genus	Geminicoccus
Cd	3.27153e-05	-0.2401	-0.191914	0.248206	Genus	Adhaeribacter
Zn	0.00190987	-0.280965	-0.191774	0.252897	Genus	Gemmata
Silt	0.0112134	-0.229704	-0.191752	0.093792	Family	Chloroflexaceae
Sand	0.022544	-0.158041	-0.191718	0.144873	Genus	Hydrogenophaga
C/N	0.00729146	-0.216757	-0.191428	0.157016	Family	Bacillaceae 2
Ntot	0.0297823	-0.21676	-0.191409	0.170146	Order	Rhodocyclales
Ntot	0.0297823	-0.21676	-0.191409	0.170146	Family	Rhodocyclaceae
pH	0.0340384	NaN	-0.19135	0.191781	Family	Pseudonocardiaceae
Clay	0.0146951	-0.169465	-0.191289	0.163805	Genus	Flavobacterium
Cd	0.00292577	-0.245708	-0.191136	0.219511	Phylum	Latescibacteria
Cd	0.00292577	-0.245708	-0.191136	0.219511	Class	Latescibacteria_genera_incertae_sedis
Cd	0.00292577	-0.245708	-0.191136	0.219511	Order	Latescibacteria_genera_incertae_sedis
Cd	0.00292577	-0.245708	-0.191136	0.219511	Family	Latescibacteria_genera_incertae_sedis
Cd	0.00292577	-0.245708	-0.191136	0.219511	Genus	Latescibacteria_genera_incertae_sedis
Cd	3.27153e-05	-0.270262	-0.191036	0.316572	Genus	Clostridium XI
Pb	0.0447205	-0.120891	-0.191031	0.181471	Family	Ruminococcaceae
Cd	0.0317533	-0.192554	-0.190912	0.085218	Order	Desulfobacterales
Clay	0.0284427	-0.177406	-0.190864	0.14864	Phylum	Candidatus Saccharibacteria
Clay	0.0284427	-0.177406	-0.190864	0.14864	Class	Saccharibacteria_genera_incertae_sedis
Clay	0.0284427	-0.177406	-0.190864	0.14864	Order	Saccharibacteria_genera_incertae_sedis
Clay	0.0284427	-0.177406	-0.190864	0.14864	Family	Saccharibacteria_genera_incertae_sedis
Clay	0.0284427	-0.177406	-0.190864	0.14864	Genus	Saccharibacteria_genera_incertae_sedis
Silt	0.0028276	-0.211313	-0.190855	0.118869	Family	Peptococcaceae 2
Zn	0.0324193	-0.144305	-0.190609	0.149288	Genus	Williamsia
Clay	0.0173663	-0.177443	-0.19038	0.177692	Class	Flavobacteriia
Clay	0.0173663	-0.177443	-0.19038	0.177692	Order	Flavobacteriales
Cu	0.0338482	-0.065931	-0.190374	0.153178	Genus	Cystobacter
pH	0.0399435	NaN	-0.19025	0.185148	Genus	Microvirga
pH	0.00112202	NaN	-0.19009	0.224983	Kingdom	Bacteria
Ntot	0.000136991	-0.28532	-0.189979	0.266836	Phylum	Actinobacteria
Organic	0.00688439	-0.145728	-0.189838	0.097152	Family	Trueperaceae
Organic	0.00688439	-0.145728	-0.189838	0.097152	Genus	Truepera
Cu	0.0281239	-0.137158	-0.189711	0.153085	Family	Streptosporangiaceae
Cd	0.000203873	-0.207469	-0.188984	0.224992	Family	Cytophagaceae
Pb	0.0013255	-0.042865	-0.188846	0.210749	Order	Sphingomonadales
Cu	0.00308616	-0.175846	-0.188767	0.259421	Family	Intrasporangiaceae
Cu	3.27153e-05	-0.279199	-0.188648	0.349875	Class	Actinobacteria
Cu	0.00247101	-0.087299	-0.188288	0.159894	Family	Saprospiraceae
Cd	0.000411481	-0.156341	-0.188235	0.294378	Genus	Arthrobacter
Ntot	5.92323e-05	-0.252765	-0.188169	0.279194	Order	Gp4
Ntot	5.92323e-05	-0.252765	-0.188169	0.279194	Family	Gp4
Ntot	5.92323e-05	-0.252765	-0.188169	0.279194	Genus	Gp4
CaCO3	0.00894224	-0.080894	-0.188093	0.232081	Genus	Byssovorax
C/N	0.0432603	-0.131371	-0.18799	0.065436	Genus	Ornithinimicrobium
Zn	3.27153e-05	-0.254426	-0.187961	0.363623	Order	Spartobacteria_genera_incertae_sedis
Zn	3.27153e-05	-0.254426	-0.187961	0.363623	Family	Spartobacteria_genera_incertae_sedis
Zn	3.27153e-05	-0.254426	-0.187961	0.363623	Genus	Spartobacteria_genera_incertae_sedis
Clay	0.0213198	-0.174246	-0.187909	0.177692	Family	Flavobacteriaceae
C/N	0.01779	-0.219108	-0.187691	0.183439	Genus	Novosphingobium
Cu	0.0265029	-0.147646	-0.187687	0.153024	Class	Bacteroidia
Cu	0.0265029	-0.147646	-0.187687	0.153024	Order	Bacteroidales
Zn	0.0398112	-0.189049	-0.187166	0.156104	Phylum	BRC1
Zn	0.0398112	-0.189049	-0.187166	0.156104	Class	BRC1_genera_incertae_sedis
Zn	0.0398112	-0.189049	-0.187166	0.156104	Order	BRC1_genera_incertae_sedis
Zn	0.0398112	-0.189049	-0.187166	0.156104	Family	BRC1_genera_incertae_sedis
Zn	0.0398112	-0.189049	-0.187166	0.156104	Genus	BRC1_genera_incertae_sedis
Zn	0.0240779	-0.191987	-0.187021	0.156305	Phylum	Latescibacteria
Zn	0.0240779	-0.191987	-0.187021	0.156305	Class	Latescibacteria_genera_incertae_sedis
Zn	0.0240779	-0.191987	-0.187021	0.156305	Order	Latescibacteria_genera_incertae_sedis
Zn	0.0240779	-0.191987	-0.187021	0.156305	Family	Latescibacteria_genera_incertae_sedis
Zn	0.0240779	-0.191987	-0.187021	0.156305	Genus	Latescibacteria_genera_incertae_sedis
Cd	0.00819753	-0.16636	-0.18669	0.118144	Family	Heliobacteriaceae
Cd	0.00819753	-0.16636	-0.18669	0.118144	Genus	Hydrogenispora
Zn	0.0122322	-0.117618	-0.186416	0.10012	Order	Candidatus Koribacter
Zn	0.0122322	-0.117618	-0.186416	0.10012	Family	Candidatus Koribacter
Zn	0.0122322	-0.117618	-0.186416	0.10012	Genus	Candidatus Koribacter
Organic	0.0396295	-0.141188	-0.185916	0.074809	Class	Thermoplasmata
Organic	0.0396295	-0.141188	-0.185916	0.074809	Order	Methanomassiliicoccales
Organic	0.0396295	-0.141188	-0.185916	0.074809	Family	Methanomassiliicoccaceae
Organic	0.0396295	-0.141188	-0.185916	0.074809	Genus	Methanomassiliicoccus
Ntot	0.00104761	-0.234051	-0.185765	0.215471	Genus	Skermanella
Cu	0.00203912	-0.041435	-0.185681	0.210489	Genus	Clostridium sensu stricto
CaCO3	0.00473	-0.166799	-0.185574	0.204921	Family	Mycobacteriaceae
CaCO3	0.00473	-0.166799	-0.185574	0.204921	Genus	Mycobacterium
CaCO3	0.0318345	-0.140578	-0.185454	0.187605	Genus	Paenibacillus
C/N	0.00573688	-0.220936	-0.185258	0.211538	Order	Gaiellales
C/N	0.00573688	-0.220936	-0.185258	0.211538	Family	Gaiellaceae
C/N	0.00573688	-0.220936	-0.185258	0.211538	Genus	Gaiella
Silt	0.0174121	-0.114902	-0.185186	0.171569	Genus	Parachlamydia
Cd	0.000312528	-0.140505	-0.185182	0.301394	Family	Micrococcaceae
Zn	0.00258946	-0.13731	-0.185076	0.26369	Genus	Phyllobacterium
Ntot	5.92323e-05	-0.250048	-0.184993	0.26905	Class	Acidobacteria_Gp4
Silt	0.00956798	-0.163577	-0.184978	0.092983	Genus	Rhodomicrobium
Organic	0.00765765	-0.184343	-0.184451	0.176081	Genus	Byssovorax
Cd	0.0024343	-0.18164	-0.183841	0.196753	Family	Iamiaceae
Cd	0.0024343	-0.18164	-0.183841	0.196753	Genus	Iamia
Sand	0.0177831	-0.154014	-0.183557	0.082855	Genus	Mogibacterium
CaCO3	0.00291768	-0.144917	-0.182754	0.115297	Order	Sphaerobacterales
CaCO3	0.00291768	-0.144917	-0.182754	0.115297	Family	Sphaerobacteraceae
CaCO3	0.00291768	-0.144917	-0.182754	0.115297	Genus	Sphaerobacter
Cd	0.0439895	-0.158921	-0.182675	0.148298	Family	Ruminococcaceae
Sand	0.000967524	-0.013347	-0.182656	0.283357	Family	Micrococcaceae
Pb	0.0099356	-0.118946	-0.182168	0.10477	Genus	Buchnera
Pb	0.00189131	-0.108925	-0.182139	0.210891	Phylum	candidate division WPS-2
Pb	0.00189131	-0.108925	-0.182139	0.210891	Class	WPS-2_genera_incertae_sedis
Pb	0.00189131	-0.108925	-0.182139	0.210891	Order	WPS-2_genera_incertae_sedis
Pb	0.00189131	-0.108925	-0.182139	0.210891	Family	WPS-2_genera_incertae_sedis
Pb	0.00189131	-0.108925	-0.182139	0.210891	Genus	WPS-2_genera_incertae_sedis
Organic	0.0203886	-0.029217	-0.181725	0.182317	Order	Desulfuromonadales
Silt	0.0242222	-0.105822	-0.181712	0.092399	Family	Rhodothermaceae
Cd	0.00240437	-0.101316	-0.181528	0.212067	Order	Caulobacterales
Cd	0.00240437	-0.101316	-0.181528	0.212067	Family	Caulobacteraceae
pH	0.001061	NaN	-0.18121	0.176913	Genus	Turicibacter
Organic	0.0381677	-0.109592	-0.180943	0.123114	Genus	Virgibacillus
Cu	3.27153e-05	-0.278919	-0.180764	0.342654	Phylum	Actinobacteria
Pb	0.000738789	-0.178829	-0.180681	0.215814	Family	Erythrobacteraceae
Silt	0.0106351	-0.20212	-0.18047	0.19852	Genus	Spirosoma
Ntot	0.000383664	-0.180642	-0.180018	0.202062	Class	Deltaproteobacteria
Cu	0.00897181	-0.136268	-0.17999	0.199591	Genus	Dactylosporangium
Cu	0.0353364	-0.135843	-0.179824	0.175698	Family	Iamiaceae
Cu	0.0353364	-0.135843	-0.179824	0.175698	Genus	Iamia
Pb	0.0473336	-0.133404	-0.179711	0.094984	Genus	Anaerosalibacter
pH	0.00161701	NaN	-0.179488	0.175991	Class	Erysipelotrichia
pH	0.00161701	NaN	-0.179488	0.175991	Order	Erysipelotrichales
pH	0.00161701	NaN	-0.179488	0.175991	Family	Erysipelotrichaceae
Cd	0.0366956	-0.165208	-0.179372	0.071607	Order	Candidatus Koribacter
Cd	0.0366956	-0.165208	-0.179372	0.071607	Family	Candidatus Koribacter
Cd	0.0366956	-0.165208	-0.179372	0.071607	Genus	Candidatus Koribacter
Sand	0.0203956	-0.190088	-0.179225	0.236848	Family	Geodermatophilaceae
Pb	0.000196909	-0.111472	-0.179099	0.241653	Genus	Streptomyces
Cu	0.00739273	-0.141828	-0.179076	0.141832	Order	Edaphobacter
Cu	0.00739273	-0.141828	-0.179076	0.141832	Family	Edaphobacter
Cu	0.00739273	-0.141828	-0.179076	0.141832	Genus	Edaphobacter
Ntot	0.00664385	-0.124009	-0.178982	0.121479	Phylum	Deinococcus-Thermus
Ntot	0.00664385	-0.124009	-0.178982	0.121479	Class	Deinococci
Ntot	0.00664385	-0.124009	-0.178982	0.121479	Order	Deinococcales
Zn	0.0218463	-0.097289	-0.178955	0.100721	Family	Cyclobacteriaceae
Zn	0.0218463	-0.097289	-0.178955	0.100721	Genus	Algoriphagus
Pb	0.0337675	-0.139549	-0.178369	0.170055	Family	Heliobacteriaceae
Pb	0.0337675	-0.139549	-0.178369	0.170055	Genus	Hydrogenispora
Cu	0.0394785	-0.128868	-0.177719	0.225576	Genus	Sphingomonas
Clay	0.000951764	-0.214498	-0.177625	0.244685	Order	Rhizobiales
Organic	0.000157122	-0.277958	-0.17748	0.2537	Class	Actinobacteria
CaCO3	0.0330008	-0.140962	-0.177364	0.222388	Genus	Dactylosporangium
Zn	0.0106972	0.000985	-0.17723	0.189437	Order	Xanthomonadales
Organic	0.000202623	-0.213529	-0.177186	0.231243	Family	Myxococcaceae
Zn	0.038082	-0.163439	-0.177068	0.153579	Genus	Sphingomonas
pH	0.020142	NaN	-0.176978	0.120607	Family	Paenibacillaceae 2
pH	0.020142	NaN	-0.176978	0.120607	Genus	Ammoniphilus
Organic	0.0275125	-0.132884	-0.1765	0.083765	Family	Actinospicaceae
Organic	0.0275125	-0.132884	-0.1765	0.083765	Genus	Actinospica
C/N	0.0132861	-0.069412	-0.176265	0.170966	Family	Alicyclobacillaceae
C/N	0.0132861	-0.069412	-0.176265	0.170966	Genus	Tumebacillus
Organic	0.0091285	-0.180417	-0.176231	0.211044	Order	Gp1
Organic	0.0091285	-0.180417	-0.176231	0.211044	Family	Gp1
Organic	0.0091285	-0.180417	-0.176231	0.211044	Genus	Gp1
Ntot	0.0411593	-0.113821	-0.175311	0.081265	Family	Desulfobulbaceae
Ntot	0.0411593	-0.113821	-0.175311	0.081265	Genus	Desulfocapsa
Cu	0.00551526	-0.055075	-0.175311	0.169516	Order	Caulobacterales
Cu	0.00551526	-0.055075	-0.175311	0.169516	Family	Caulobacteraceae
C/N	0.0473954	-0.176988	-0.174896	0.13185	Genus	Enhygromyxa
CaCO3	0.00289283	-0.143587	-0.174623	0.164634	Class	Armatimonadia
CaCO3	0.00289283	-0.143587	-0.174623	0.164634	Order	Armatimonadales
CaCO3	0.00289283	-0.143587	-0.174623	0.164634	Family	Armatimonadaceae
CaCO3	0.00289283	-0.143587	-0.174623	0.164634	Genus	Armatimonas/Armatimonadetes_gp1
Pb	0.00258946	-0.015786	-0.17458	0.212914	Family	Sphingomonadaceae
CaCO3	0.0331604	-0.135578	-0.17453	0.094712	Family	Acidothermaceae
CaCO3	0.0331604	-0.135578	-0.17453	0.094712	Genus	Acidothermus
C/N	0.0189373	-0.241486	-0.174397	0.209917	Family	Rhodospirillaceae
Cd	0.0221443	-0.144717	-0.174328	0.143516	Family	Thermomonosporaceae
Zn	0.0473336	-0.165158	-0.173802	0.149143	Genus	Neochlamydia
Clay	0.04671	-0.19595	-0.173582	0.203329	Phylum	Chloroflexi
Sand	0.00781702	-0.004787	-0.173242	0.199291	Order	Pseudomonadales
Silt	0.00839036	-0.246079	-0.17321	0.185551	Genus	Sporosarcina
Ntot	0.0109026	-0.127503	-0.173155	0.170813	Order	Bacillales
Organic	0.0028276	-0.092576	-0.173128	0.203673	Class	Acidobacteria_Gp17
Organic	0.0028276	-0.092576	-0.173128	0.203673	Order	Gp17
Organic	0.0028276	-0.092576	-0.173128	0.203673	Family	Gp17
Organic	0.0028276	-0.092576	-0.173128	0.203673	Genus	Gp17
Organic	0.0091625	-0.171102	-0.173025	0.170281	Family	Kofleriaceae
Organic	0.0091625	-0.171102	-0.173025	0.170281	Genus	Kofleria
Pb	0.0496571	-0.114826	-0.173008	0.063766	Genus	Marininema
C/N	0.000459337	-0.226131	-0.172815	0.251283	Genus	Agromyces
Sand	0.0143223	-0.005666	-0.17264	0.20288	Family	Pseudomonadaceae
CaCO3	0.00132138	-0.103222	-0.1721	0.21782	Family	Solirubrobacteraceae
CaCO3	0.00132138	-0.103222	-0.1721	0.21782	Genus	Solirubrobacter
C/N	0.0348645	-0.13276	-0.171533	0.130113	Genus	Aquaspirillum
Pb	0.0436295	-0.155981	-0.171474	0.193583	Genus	Microvirga
Pb	0.0477241	-0.18302	-0.171162	0.185908	Genus	Streptophyta
Clay	0.0478004	-0.189174	-0.171075	0.128062	Family	Cryomorphaceae
Sand	0.0257607	-0.060514	-0.171029	0.167783	Genus	Stenotrophomonas
CaCO3	0.00172938	-0.132096	-0.170817	0.209899	Order	Caulobacterales
CaCO3	0.00172938	-0.132096	-0.170817	0.209899	Family	Caulobacteraceae
C/N	0.034009	-0.212097	-0.170692	0.166503	Genus	Solitalea
Clay	0.000895741	-0.210333	-0.170674	0.245805	Genus	Terrimonas
pH	0.0151021	NaN	-0.17036	0.161025	Phylum	candidate division WPS-2
pH	0.0151021	NaN	-0.17036	0.161025	Class	WPS-2_genera_incertae_sedis
pH	0.0151021	NaN	-0.17036	0.161025	Order	WPS-2_genera_incertae_sedis
pH	0.0151021	NaN	-0.17036	0.161025	Family	WPS-2_genera_incertae_sedis
pH	0.0151021	NaN	-0.17036	0.161025	Genus	WPS-2_genera_incertae_sedis
Ntot	0.0154578	-0.086016	-0.170356	0.190477	Class	Acidobacteria_Gp17
Ntot	0.0154578	-0.086016	-0.170356	0.190477	Order	Gp17
Ntot	0.0154578	-0.086016	-0.170356	0.190477	Family	Gp17
Ntot	0.0154578	-0.086016	-0.170356	0.190477	Genus	Gp17
Cd	0.00883364	-0.226542	-0.170175	0.210278	Class	Chloroplast
Cd	0.00883364	-0.226542	-0.170175	0.210278	Order	Chloroplast
Cd	0.00883364	-0.226542	-0.170175	0.210278	Family	Chloroplast
Zn	0.00479842	-0.068825	-0.170161	0.131649	Genus	Luteibacter
Cd	0.00874231	-0.162563	-0.170116	0.197185	Genus	Cystobacter
Sand	0.00207436	-0.130227	-0.169427	0.247698	Phylum	Chloroflexi
C/N	0.00346932	-0.159228	-0.16916	0.203869	Class	Acidobacteria_Gp5
C/N	0.00346932	-0.159228	-0.16916	0.203869	Order	Gp5
C/N	0.00346932	-0.159228	-0.16916	0.203869	Family	Gp5
C/N	0.00346932	-0.159228	-0.16916	0.203869	Genus	Gp5
Zn	0.0099724	-0.073672	-0.169157	0.192118	Genus	Marmoricola
CaCO3	0.00202708	-0.227904	-0.168841	0.266189	Family	Geobacteraceae
CaCO3	0.00202708	-0.227904	-0.168841	0.266189	Genus	Geobacter
CaCO3	0.0214269	-0.223504	-0.168562	0.20967	Class	Acidobacteria_Gp3
Cu	0.00610422	-0.042972	-0.168522	0.204285	Family	Clostridiaceae 1
C/N	0.0135788	-0.155773	-0.168501	0.185298	Order	Desulfuromonadales
CaCO3	0.0340688	-0.151821	-0.168095	0.095712	Genus	Hydrotalea
Sand	0.0028276	-0.133485	-0.167998	0.198696	Family	Haliangiaceae
Sand	0.0028276	-0.133485	-0.167998	0.198696	Genus	Haliangium
pH	0.00185868	NaN	-0.167943	0.194461	Genus	Massilia
Organic	0.000923508	-0.190291	-0.167558	0.298511	Genus	Arthrobacter
Zn	0.0192334	-0.106928	-0.167317	0.226867	Genus	Pseudomonas
pH	0.00654331	NaN	-0.166782	0.185845	Genus	Kineosporia
CaCO3	0.000182923	-0.154917	-0.166761	0.306036	Genus	Flavisolibacter
CaCO3	0.00374122	-0.19752	-0.166593	0.189721	Genus	Virgibacillus
Cd	0.0114554	-0.176851	-0.16629	0.171088	Family	Burkholderiaceae
CaCO3	0.0145354	-0.167711	-0.166137	0.11357	Family	Staphylococcaceae
Ntot	0.000459337	-0.271773	-0.16606	0.295081	Class	Actinobacteria
Cd	0.0494076	-0.12633	-0.165772	0.080823	Genus	Saccharophagus
Cu	0.0397294	-0.168525	-0.16547	0.186316	Family	Erythrobacteraceae
Organic	0.0335884	-0.160274	-0.165041	0.219269	Genus	Promicromonospora
Cd	0.0201956	-0.205524	-0.164871	0.140587	Order	Alphaproteobacteria_incertae_sedis
pH	0.0171165	NaN	-0.16485	0.226931	Genus	Marmoricola
Ntot	0.000547965	-0.18981	-0.164823	0.276977	Family	Micrococcaceae
Organic	0.0195739	-0.195051	-0.164716	0.132174	Order	Chloroflexales
Silt	0.0268246	-0.177962	-0.164561	0.16418	Genus	Geodermatophilus
Ntot	0.0143972	-0.127311	-0.164351	0.178239	Class	Bacilli
Cd	0.014794	-0.174305	-0.164297	0.18683	Phylum	Firmicutes
CaCO3	0.000822966	0.064061	-0.164119	0.237103	Genus	Phycicoccus
CaCO3	0.000813976	-0.187489	-0.164109	0.187439	Genus	Dongia
Cd	0.0241002	-0.142452	-0.163907	0.114914	Genus	Actinoallomurus
Zn	0.0499106	-0.180534	-0.163856	0.168548	Family	Streptosporangiaceae
Clay	0.0475493	-0.19942	-0.1638	0.150263	Genus	Blastopirellula
Zn	0.0473316	-0.113294	-0.163797	0.208805	Order	Sphingomonadales
Ntot	0.0287276	-0.119311	-0.163736	0.09624	Family	Actinospicaceae
Ntot	0.0287276	-0.119311	-0.163736	0.09624	Genus	Actinospica
Zn	0.0360977	-0.159484	-0.163728	0.128018	Family	Haliangiaceae
Zn	0.0360977	-0.159484	-0.163728	0.128018	Genus	Haliangium
Clay	0.0268178	-0.119094	-0.163575	0.145837	Family	Acidimicrobineae_incertae_sedis
Clay	0.0268178	-0.119094	-0.163575	0.145837	Genus	Aciditerrimonas
C/N	0.00847325	-0.217117	-0.16333	0.190674	Family	Intrasporangiaceae
Cd	0.00922624	-0.10289	-0.163058	0.181746	Genus	Caulobacter
pH	0.0039639	NaN	-0.163051	0.171416	Class	Verrucomicrobiae
pH	0.0039639	NaN	-0.163051	0.171416	Order	Verrucomicrobiales
Pb	0.0355786	-0.165465	-0.162936	0.120297	Phylum	Spirochaetes
Pb	0.0355786	-0.165465	-0.162936	0.120297	Class	Spirochaetia
Pb	0.0355786	-0.165465	-0.162936	0.120297	Order	Spirochaetales
Sand	0.0020362	-0.003149	-0.162783	0.270861	Genus	Arthrobacter
Cu	0.00028984	-0.142138	-0.162671	0.259221	Order	Solirubrobacterales
Ntot	0.00881766	-0.123686	-0.162136	0.112145	Family	Simkaniaceae
Ntot	0.00881766	-0.123686	-0.162136	0.112145	Genus	Simkania
Sand	0.0168081	-0.204352	-0.161847	0.220656	Phylum	Cyanobacteria/Chloroplast
pH	0.00523506	NaN	-0.161788	0.172925	Family	Verrucomicrobiaceae
Ntot	5.92323e-05	-0.202542	-0.161518	0.285809	Order	Gaiellales
Ntot	5.92323e-05	-0.202542	-0.161518	0.285809	Family	Gaiellaceae
Ntot	5.92323e-05	-0.202542	-0.161518	0.285809	Genus	Gaiella
Zn	0.0136317	-0.127827	-0.161509	0.137301	Family	Desulfuromonadaceae
Ntot	0.0343056	-0.159423	-0.161331	0.152933	Genus	Catelliglobosispora
Pb	0.00231076	-0.11862	-0.160884	0.194109	Family	Nannocystaceae
Silt	0.0210535	-0.170678	-0.16084	0.205276	Family	Cryptosporangiaceae
Silt	0.0210535	-0.170678	-0.16084	0.205276	Genus	Cryptosporangium
Zn	0.0473824	-0.084995	-0.160617	0.160298	Genus	Phenylobacterium
Cu	0.0464562	-0.112859	-0.160493	0.161179	Family	Syntrophomonadaceae
Silt	0.0352845	-0.151196	-0.160429	0.166343	Genus	Tissierella
Ntot	0.0140006	-0.149163	-0.159993	0.131589	Family	Kofleriaceae
Ntot	0.0140006	-0.149163	-0.159993	0.131589	Genus	Kofleria
Sand	0.010327	-0.134489	-0.159381	0.23195	Genus	Chlorophyta
Cd	0.0355445	-0.152497	-0.158995	0.229327	Genus	Pseudonocardia
Sand	0.0296457	-0.238977	-0.158962	0.207522	Class	Chloroplast
Sand	0.0296457	-0.238977	-0.158962	0.207522	Order	Chloroplast
Sand	0.0296457	-0.238977	-0.158962	0.207522	Family	Chloroplast
Zn	0.0387902	-0.119136	-0.158956	0.175412	Genus	Novosphingobium
Silt	0.000422442	-0.230825	-0.158856	0.225861	Class	Acidobacteria_Gp10
Silt	0.000422442	-0.230825	-0.158856	0.225861	Order	Gp10
Silt	0.000422442	-0.230825	-0.158856	0.225861	Family	Gp10
Silt	0.000422442	-0.230825	-0.158856	0.225861	Genus	Gp10
pH	0.0481686	NaN	-0.158825	0.109869	Order	Neisseriales
pH	0.0481686	NaN	-0.158825	0.109869	Family	Neisseriaceae
CaCO3	0.000700008	-0.164986	-0.158627	0.283097	Class	Alphaproteobacteria
Cu	9.23103e-05	-0.357066	-0.158275	0.28532	Order	Gaiellales
Cu	9.23103e-05	-0.357066	-0.158275	0.28532	Family	Gaiellaceae
Cu	9.23103e-05	-0.357066	-0.158275	0.28532	Genus	Gaiella
Ntot	0.0144688	-0.185605	-0.157973	0.167709	Phylum	Chlamydiae
Ntot	0.0144688	-0.185605	-0.157973	0.167709	Class	Chlamydiia
Ntot	0.0144688	-0.185605	-0.157973	0.167709	Order	Chlamydiales
C/N	0.000339336	-0.068299	-0.157923	0.22574	Genus	Pirellula
Organic	0.0143429	-0.086597	-0.157757	0.115078	Phylum	Deinococcus-Thermus
Organic	0.0143429	-0.086597	-0.157757	0.115078	Class	Deinococci
Organic	0.0143429	-0.086597	-0.157757	0.115078	Order	Deinococcales
Cd	0.00711586	-0.213458	-0.157721	0.181835	Family	Nocardiaceae
Silt	0.000383664	-0.192562	-0.157684	0.261975	Order	Rhizobiales
pH	0.025354	NaN	-0.157563	0.142551	Genus	Rhodococcus
pH	0.0396866	NaN	-0.157514	0.12826	Class	Cyanobacteria
Pb	0.00148843	-0.04439	-0.1575	0.212911	Order	Rhodocyclales
Pb	0.00148843	-0.04439	-0.1575	0.212911	Family	Rhodocyclaceae
Organic	0.0460243	-0.122207	-0.157441	0.127269	Family	Simkaniaceae
Organic	0.0460243	-0.122207	-0.157441	0.127269	Genus	Simkania
Pb	0.011369	-0.186792	-0.157412	0.194507	Genus	Rhizocola
CaCO3	0.00688439	-0.155935	-0.157411	0.118835	Genus	Ornithinimicrobium
Pb	0.038082	-0.012813	-0.15685	0.207815	Genus	Phenylobacterium
Clay	0.0334053	-0.220098	-0.156633	0.128479	Class	Ktedonobacteria
Clay	0.0334053	-0.220098	-0.156633	0.128479	Order	Ktedonobacterales
CaCO3	0.0339827	-0.186428	-0.15631	0.196247	Family	Bacillaceae 2
Silt	0.000459337	-0.121315	-0.156271	0.164741	Class	Acidobacteria_Gp19
Silt	0.000459337	-0.121315	-0.156271	0.164741	Order	Gp19
Silt	0.000459337	-0.121315	-0.156271	0.164741	Family	Gp19
Silt	0.000459337	-0.121315	-0.156271	0.164741	Genus	Gp19
Silt	0.000182923	-0.163202	-0.155809	0.250967	Order	Gaiellales
Silt	0.000182923	-0.163202	-0.155809	0.250967	Family	Gaiellaceae
Silt	0.000182923	-0.163202	-0.155809	0.250967	Genus	Gaiella
Sand	0.00596186	-0.107461	-0.155734	0.162702	Genus	Caulobacter
Ntot	0.0183725	-0.122088	-0.155668	0.225417	Family	Rhizomicrobium
Ntot	0.0183725	-0.122088	-0.155668	0.225417	Genus	Rhizomicrobium
Silt	0.00620661	-0.195788	-0.155497	0.27757	Order	Actinomycetales
Ntot	0.0250895	-0.197368	-0.155399	0.201714	Family	Rhodospirillaceae
CaCO3	0.000776346	-0.147107	-0.155115	0.245757	Genus	Zavarzinella
Cd	0.00263123	-0.205647	-0.155032	0.212452	Family	Geminicoccus
Cd	0.00263123	-0.205647	-0.155032	0.212452	Genus	Geminicoccus
Silt	0.0318345	-0.122827	-0.15475	0.08563	Class	Thermoplasmata
Silt	0.0318345	-0.122827	-0.15475	0.08563	Order	Methanomassiliicoccales
Silt	0.0318345	-0.122827	-0.15475	0.08563	Family	Methanomassiliicoccaceae
Silt	0.0318345	-0.122827	-0.15475	0.08563	Genus	Methanomassiliicoccus
Zn	0.000108687	-0.152046	-0.154564	0.268847	Family	Mycobacteriaceae
Zn	0.000108687	-0.152046	-0.154564	0.268847	Genus	Mycobacterium
CaCO3	0.000157122	-0.194578	-0.154539	0.360418	Family	Hyphomicrobiaceae
Ntot	0.0214057	-0.183143	-0.154113	0.161047	Order	Chloroflexales
C/N	0.0217475	-0.211386	-0.153663	0.1696	Genus	Janibacter
CaCO3	0.0383516	-0.105646	-0.153553	0.188861	Genus	Comamonas
pH	0.000157122	NaN	-0.153486	0.177062	Genus	Spirosoma
pH	0.0282976	NaN	-0.152969	0.183332	Family	Polyangiaceae
Organic	0.00359071	-0.236305	-0.152284	0.211275	Order	Solirubrobacterales
Organic	0.031952	-0.153158	-0.152282	0.124946	Family	Heliobacteriaceae
Organic	0.031952	-0.153158	-0.152282	0.124946	Genus	Hydrogenispora
C/N	0.0111996	-0.142796	-0.151675	0.162762	Genus	Sediminibacterium
CaCO3	0.0147253	-0.096361	-0.151645	0.15986	Genus	Rhodocytophaga
Sand	0.0202896	-0.103413	-0.151494	0.23671	Genus	Phyllobacterium
C/N	0.0289228	-0.214569	-0.151262	0.192356	Genus	Adhaeribacter
Ntot	0.00405554	-0.185879	-0.15126	0.259195	Order	Myxococcales
Zn	0.0258995	-0.121955	-0.151131	0.228707	Genus	Nocardioides
Clay	0.0049771	-0.181846	-0.151096	0.182407	Family	Methylobacteriaceae
Sand	0.0182917	-0.104356	-0.150828	0.228562	Genus	Brevundimonas
CaCO3	0.0473075	-0.148784	-0.15046	0.109533	Order	Chromatiales
CaCO3	0.0473075	-0.148784	-0.15046	0.109533	Family	Ectothiorhodospiraceae
pH	0.0045083	NaN	-0.149751	0.165316	Genus	Ilumatobacter
Cd	0.0145824	-0.153915	-0.149276	0.191357	Genus	Virgisporangium
Sand	0.00144386	0.042815	-0.149063	0.217106	Genus	Aminobacter
Sand	0.0102643	-0.139896	-0.148849	0.200669	Genus	Lysobacter
Silt	0.000763629	-0.195312	-0.148228	0.158065	Order	Halanaerobiales
Silt	0.000763629	-0.195312	-0.148228	0.158065	Family	Halanaerobiaceae
Silt	0.000763629	-0.195312	-0.148228	0.158065	Genus	Halocella
pH	0.0442808	NaN	-0.148159	0.136722	Genus	Flavobacterium
Silt	0.041778	-0.214142	-0.14813	0.144291	Class	Armatimonadetes_gp5
Silt	0.041778	-0.214142	-0.14813	0.144291	Order	Armatimonadetes_gp5
Silt	0.041778	-0.214142	-0.14813	0.144291	Family	Armatimonadetes_gp5
Silt	0.041778	-0.214142	-0.14813	0.144291	Genus	Armatimonadetes_gp5
Clay	0.00606683	-0.162228	-0.147706	0.202752	Genus	Microvirga
Silt	0.00850196	-0.152139	-0.147047	0.22382	Genus	Flavitalea
pH	0.00626049	NaN	-0.146479	0.142896	Family	Acidimicrobiaceae
Organic	0.000507981	-0.257053	-0.146325	0.261687	Family	Acidimicrobineae_incertae_sedis
Organic	0.000507981	-0.257053	-0.146325	0.261687	Genus	Aciditerrimonas
Pb	0.014794	-0.158213	-0.146218	0.138636	Family	Thermoactinomycetaceae 1
Organic	0.0171869	-0.146926	-0.145844	0.182191	Order	Methylophilales
Organic	0.0171869	-0.146926	-0.145844	0.182191	Family	Methylophilaceae
Zn	0.017353	-0.121156	-0.14584	0.13447	Genus	Desulfuromonas
pH	0.042899	NaN	-0.145345	0.07551	Genus	Ornithinimicrobium
Organic	0.000459337	-0.199567	-0.145337	0.209751	Genus	Corallococcus
Pb	0.000486189	-0.074814	-0.144819	0.226185	Family	Streptomycetaceae
C/N	0.0282769	-0.103997	-0.143754	0.145922	Genus	Micromonospora
pH	0.0349554	NaN	-0.142955	0.136219	Family	Flavobacteriaceae
Ntot	0.000182923	-0.258448	-0.142938	0.287169	Family	Acidimicrobineae_incertae_sedis
Ntot	0.000182923	-0.258448	-0.142938	0.287169	Genus	Aciditerrimonas
Pb	0.00574503	-0.130187	-0.142779	0.174631	Genus	Roseimicrobium
pH	0.0133371	NaN	-0.142734	0.179861	Genus	Nitrosospira
Cu	0.00118235	-0.091342	-0.142678	0.283621	Family	Nocardioidaceae
Cu	0.0358858	-0.152608	-0.142629	0.217037	Family	Comamonadaceae
pH	0.0127872	NaN	-0.142147	0.194615	Order	Nitrosomonadales
pH	0.0127872	NaN	-0.142147	0.194615	Family	Nitrosomonadaceae
Sand	0.00016973	-0.076991	-0.141699	0.24882	Order	Sphingomonadales
Ntot	0.00109095	-0.189851	-0.141578	0.217315	Family	Polyangiaceae
Pb	0.0146689	-0.074762	-0.141352	0.15824	Class	Chloroflexia
Cd	0.0268814	-0.160395	-0.14129	0.23483	Genus	Microbacterium
Cu	0.0117595	-0.125913	-0.141044	0.15416	Genus	Bdellovibrio
Cu	0.0400436	-0.02426	-0.141005	0.25691	Phylum	Firmicutes
Organic	0.00194943	-0.165023	-0.140899	0.305063	Family	Micrococcaceae
Pb	0.0349652	-0.150372	-0.140825	0.122757	Family	Leptospiraceae
Pb	0.0349652	-0.150372	-0.140825	0.122757	Genus	Turneriella
Cd	0.0416287	-0.171996	-0.140169	0.145398	Genus	Bacteriovorax
Sand	0.0349155	-0.096748	-0.140065	0.107052	Genus	Rhodopirellula
Cd	0.0379079	-0.105131	-0.139902	0.202081	Order	Pseudomonadales
Cd	0.0299683	-0.141932	-0.139899	0.153592	Genus	Geodermatophilus
Cd	0.0473663	-0.104931	-0.139627	0.224356	Genus	Dongia
Ntot	0.00129263	-0.172831	-0.139352	0.211918	Phylum	Latescibacteria
Ntot	0.00129263	-0.172831	-0.139352	0.211918	Class	Latescibacteria_genera_incertae_sedis
Ntot	0.00129263	-0.172831	-0.139352	0.211918	Order	Latescibacteria_genera_incertae_sedis
Ntot	0.00129263	-0.172831	-0.139352	0.211918	Family	Latescibacteria_genera_incertae_sedis
Ntot	0.00129263	-0.172831	-0.139352	0.211918	Genus	Latescibacteria_genera_incertae_sedis
Silt	5.92323e-05	-0.108815	-0.138592	0.291427	Phylum	Nitrospirae
Silt	5.92323e-05	-0.108815	-0.138592	0.291427	Class	Nitrospira
Silt	5.92323e-05	-0.108815	-0.138592	0.291427	Order	Nitrospirales
Silt	5.92323e-05	-0.108815	-0.138592	0.291427	Family	Nitrospiraceae
Silt	5.92323e-05	-0.108815	-0.138592	0.291427	Genus	Nitrospira
Organic	0.0187597	-0.182344	-0.138436	0.17309	Family	Cellulomonadaceae
Pb	0.0333458	-0.047377	-0.138402	0.136778	Order	Chloroflexales
Zn	0.0337325	-0.004509	-0.138233	0.068055	Genus	Magnetospirillum
Clay	0.0056097	-0.044621	-0.137646	0.186539	Family	Bacteriovoracaceae
Organic	0.0187597	-0.180688	-0.137287	0.17309	Genus	Cellulomonas
Cu	0.00342968	-0.103627	-0.137275	0.22638	Genus	Mucilaginibacter
Pb	0.00197811	-0.119597	-0.136831	0.165968	Class	Methanobacteria
Pb	0.00197811	-0.119597	-0.136831	0.165968	Order	Methanobacteriales
Pb	0.00197811	-0.119597	-0.136831	0.165968	Family	Methanobacteriaceae
Pb	0.00197811	-0.119597	-0.136831	0.165968	Genus	Methanobrevibacter
Clay	0.0291212	-0.132304	-0.135141	0.145116	Genus	Sporosarcina
Ntot	0.0414251	-0.07267	-0.134314	0.19484	Genus	Virgibacillus
Cu	0.00600521	-0.25523	-0.134231	0.231172	Class	Subdivision3
Cu	0.00600521	-0.25523	-0.134231	0.231172	Order	Subdivision3_genera_incertae_sedis
Cu	0.00600521	-0.25523	-0.134231	0.231172	Family	Subdivision3_genera_incertae_sedis
Cu	0.00600521	-0.25523	-0.134231	0.231172	Genus	Subdivision3_genera_incertae_sedis
Cd	0.0441582	-0.216937	-0.133619	0.168822	Phylum	Armatimonadetes
pH	0.00328168	NaN	-0.133227	0.21969	Class	Subdivision3
pH	0.00328168	NaN	-0.133227	0.21969	Order	Subdivision3_genera_incertae_sedis
pH	0.00328168	NaN	-0.133227	0.21969	Family	Subdivision3_genera_incertae_sedis
pH	0.00328168	NaN	-0.133227	0.21969	Genus	Subdivision3_genera_incertae_sedis
Zn	0.0422162	-0.118553	-0.133213	0.177084	Order	Opitutales
Zn	0.0422162	-0.118553	-0.133213	0.177084	Family	Opitutaceae
CaCO3	5.92323e-05	0.048968	-0.133001	0.326595	Family	Intrasporangiaceae
Ntot	0.0478792	-0.111664	-0.132825	0.125186	Genus	Hydrotalea
Cu	0.0337325	0.0098	-0.13277	0.200458	Family	Acetobacteraceae
Organic	0.0254753	-0.144057	-0.13236	0.182191	Genus	Methylophilus
CaCO3	0.0326726	-0.198815	-0.132047	0.18712	Class	Chthonomonadetes
CaCO3	0.0326726	-0.198815	-0.132047	0.18712	Order	Chthonomonadales
CaCO3	0.0326726	-0.198815	-0.132047	0.18712	Family	Chthonomonadaceae
CaCO3	0.0326726	-0.198815	-0.132047	0.18712	Genus	Chthonomonas/Armatimonadetes_gp3
C/N	0.045834	-0.222597	-0.131756	0.211702	Genus	Skermanella
Silt	0.000531651	-0.15852	-0.131271	0.28502	Genus	Singulisphaera
Sand	0.000182923	-0.091342	-0.131249	0.26486	Genus	Kribbella
C/N	0.0180474	-0.205258	-0.131046	0.262639	Class	Cytophagia
C/N	0.0180474	-0.205258	-0.131046	0.262639	Order	Cytophagales
Ntot	0.0394736	-0.141695	-0.130697	0.114946	Genus	Clostridium XlVa
Pb	0.0268814	0.050642	-0.130535	0.159782	Genus	Gracilibacter
Cu	0.0284916	-0.124683	-0.129545	0.117336	Family	Eubacteriaceae
Cd	0.0362149	-0.106147	-0.128619	0.170467	Genus	Friedmanniella
Organic	0.0252441	-0.150084	-0.128118	0.122738	Genus	Paracoccus
Organic	0.027897	-0.156966	-0.126954	0.167256	Phylum	Chlamydiae
Organic	0.027897	-0.156966	-0.126954	0.167256	Class	Chlamydiia
Organic	0.027897	-0.156966	-0.126954	0.167256	Order	Chlamydiales
Silt	0.0346013	-0.151305	-0.126808	0.206624	Genus	Kineosporia
CaCO3	0.0463665	-0.105727	-0.126548	0.165778	Order	Legionellales
Zn	0.0339696	-0.060695	-0.126508	0.193341	Order	Pseudomonadales
Organic	0.0426357	-0.122423	-0.126341	0.092495	Order	Candidatus Koribacter
Organic	0.0426357	-0.122423	-0.126341	0.092495	Family	Candidatus Koribacter
Organic	0.0426357	-0.122423	-0.126341	0.092495	Genus	Candidatus Koribacter
Sand	0.0020288	-0.1803	-0.125555	0.265521	Class	Acidobacteria_Gp18
Sand	0.0020288	-0.1803	-0.125555	0.265521	Order	Gp18
Sand	0.0020288	-0.1803	-0.125555	0.265521	Family	Gp18
Sand	0.0020288	-0.1803	-0.125555	0.265521	Genus	Gp18
Pb	0.00842204	-0.217603	-0.125099	0.294424	Phylum	Thaumarchaeota
Pb	0.00842204	-0.217637	-0.125099	0.294424	Class	Nitrososphaerales
Pb	0.00842204	-0.217637	-0.125099	0.294424	Order	Nitrososphaerales
Pb	0.00842204	-0.217637	-0.125099	0.294424	Family	Nitrososphaeraceae
Pb	0.00842204	-0.217637	-0.125099	0.294424	Genus	Nitrososphaera
pH	0.0299118	NaN	-0.124898	0.105436	Family	Aurantimonadaceae
pH	0.0299118	NaN	-0.124898	0.105436	Genus	Aureimonas
Pb	0.00842204	-0.217711	-0.124838	0.294424	Kingdom	Archaea
CaCO3	0.00777508	-0.188684	-0.123997	0.239853	Order	Desulfuromonadales
Cu	0.0268604	-0.12157	-0.12375	0.168688	Genus	Pedobacter
CaCO3	5.92323e-05	-0.010487	-0.123127	0.349034	Genus	Agromyces
Clay	0.0205026	-0.12032	-0.122973	0.11856	Family	Glycomycetaceae
Pb	0.0268604	0.049142	-0.122844	0.181738	Family	Gracilibacteraceae
Clay	0.027936	-0.041776	-0.121363	0.152573	Genus	Peredibacter
Zn	0.0314768	-0.143189	-0.121354	0.201282	Family	Erythrobacteraceae
Cu	0.0264609	0.061329	-0.121077	0.201513	Genus	Marmoricola
Pb	0.00600521	-0.148885	-0.120976	0.19602	Class	Acidobacteria_Gp16
Pb	0.00600521	-0.148885	-0.120976	0.19602	Order	Gp16
Pb	0.00600521	-0.148885	-0.120976	0.19602	Family	Gp16
Pb	0.00600521	-0.148885	-0.120976	0.19602	Genus	Gp16
pH	0.000923508	NaN	-0.120657	0.14835	Class	Thermoleophilia
pH	0.000923508	NaN	-0.120657	0.14835	Order	Thermoleophilales
pH	0.000923508	NaN	-0.120657	0.14835	Family	Thermoleophilaceae
pH	0.000923508	NaN	-0.120657	0.14835	Genus	Thermoleophilum
pH	5.92323e-05	NaN	-0.120086	0.269695	Class	Acidobacteria_Gp1
Silt	0.041497	-0.152263	-0.119904	0.198431	Genus	Actinomadura
Zn	0.0474761	-0.206205	-0.119799	0.205194	Genus	Clostridium XI
Silt	0.000509944	-0.237098	-0.119639	0.201909	Family	Lachnospiraceae
pH	0.0117118	NaN	-0.117766	0.1042	Genus	Citricoccus
Ntot	0.0163664	-0.108453	-0.117713	0.161925	Class	Armatimonadetes_gp5
Ntot	0.0163664	-0.108453	-0.117713	0.161925	Order	Armatimonadetes_gp5
Ntot	0.0163664	-0.108453	-0.117713	0.161925	Family	Armatimonadetes_gp5
Ntot	0.0163664	-0.108453	-0.117713	0.161925	Genus	Armatimonadetes_gp5
Ntot	0.0219876	-0.15817	-0.117693	0.237988	Family	Cellulomonadaceae
Clay	0.000774602	-0.16042	-0.11765	0.206863	Class	Alphaproteobacteria
Sand	0.00523506	-0.033364	-0.117532	0.224087	Genus	Rhodoplanes
pH	0.0218495	NaN	-0.116799	0.137973	Family	Oxalobacteraceae
Silt	0.0348467	-0.146455	-0.116322	0.207338	Family	Kineosporiaceae
pH	0.0478792	NaN	-0.116264	0.110519	Order	Chitinivorax
pH	0.0478792	NaN	-0.116264	0.110519	Family	Chitinivorax
pH	0.0478792	NaN	-0.116264	0.110519	Genus	Chitinivorax
Ntot	0.0219876	-0.155821	-0.115939	0.237988	Genus	Cellulomonas
Organic	0.000774602	-0.194065	-0.115283	0.221984	Order	Rhodospirillales
Ntot	0.00197137	-0.19845	-0.114735	0.219916	Order	Rhodospirillales
pH	0.001472	NaN	-0.114261	0.19694	Genus	Defluviicoccus
Cd	0.0365397	-0.110939	-0.113537	0.158031	Genus	Leucobacter
Pb	0.00349141	-0.070097	-0.113104	0.174982	Family	Iamiaceae
Pb	0.00349141	-0.070097	-0.113104	0.174982	Genus	Iamia
Zn	0.0117549	-0.041016	-0.112681	0.153372	Genus	Geodermatophilus
C/N	0.00481508	-0.115697	-0.112411	0.236668	Family	Geobacteraceae
C/N	0.00481508	-0.115697	-0.112411	0.236668	Genus	Geobacter
Ntot	0.00118597	-0.159674	-0.112071	0.212395	Family	Myxococcaceae
CaCO3	0.00958838	-0.095139	-0.11165	0.172936	Genus	Geodermatophilus
pH	0.0107268	NaN	-0.111406	0.12646	Family	Alicyclobacillaceae
pH	0.0107268	NaN	-0.111406	0.12646	Genus	Tumebacillus
Pb	0.0408333	-0.098405	-0.111353	0.222018	Family	Ktedonobacteraceae
Pb	0.0408333	-0.098405	-0.111353	0.222018	Genus	Ktedonobacter
Silt	0.0337031	-0.080989	-0.11055	0.134751	Family	Catenulisporaceae
Silt	0.0337031	-0.080989	-0.11055	0.134751	Genus	Catenulispora
Cu	0.0457963	-0.147236	-0.110105	0.174014	Order	Alphaproteobacteria_incertae_sedis
pH	0.000182923	NaN	-0.109851	0.188222	Class	Acidobacteria_Gp2
pH	0.000182923	NaN	-0.109851	0.188222	Order	Gp2
pH	0.000182923	NaN	-0.109851	0.188222	Family	Gp2
pH	0.000182923	NaN	-0.109851	0.188222	Genus	Gp2
CaCO3	0.0337527	-0.055444	-0.10943	0.119129	Phylum	Deinococcus-Thermus
CaCO3	0.0337527	-0.055444	-0.10943	0.119129	Class	Deinococci
CaCO3	0.0337527	-0.055444	-0.10943	0.119129	Order	Deinococcales
Clay	0.0334053	-0.092073	-0.109173	0.073858	Genus	Ornithinimicrobium
Zn	0.0428465	-0.081668	-0.108795	0.172045	Genus	Opitutus
Clay	5.92323e-05	-0.069702	-0.108238	0.334786	Family	Verrucomicrobiaceae
Zn	0.0376408	-0.17077	-0.107541	0.183888	Genus	Peredibacter
Clay	0.0220767	-0.109028	-0.106738	0.123279	Genus	Glycomyces
pH	0.0339395	NaN	-0.106155	0.167171	Class	Betaproteobacteria
Clay	5.92323e-05	-0.067098	-0.105884	0.343908	Class	Verrucomicrobiae
Clay	5.92323e-05	-0.067098	-0.105884	0.343908	Order	Verrucomicrobiales
C/N	0.0198251	-0.186018	-0.105834	0.272557	Family	Cytophagaceae
Silt	0.01779	-0.109827	-0.105559	0.197119	Class	Ktedonobacteria
Silt	0.01779	-0.109827	-0.105559	0.197119	Order	Ktedonobacterales
Cu	0.00420716	-0.136138	-0.105423	0.218398	Genus	Micropruina
Clay	0.039192	-0.039581	-0.104693	0.134893	Genus	Bacteriovorax
Pb	0.016754	-0.077992	-0.104454	0.223134	Order	Actinomycetales
C/N	0.0150298	-0.20969	-0.104067	0.20977	Phylum	Thaumarchaeota
C/N	0.0150298	-0.209744	-0.104067	0.20977	Class	Nitrososphaerales
C/N	0.0150298	-0.209744	-0.104067	0.20977	Order	Nitrososphaerales
C/N	0.0150298	-0.209744	-0.104067	0.20977	Family	Nitrososphaeraceae
C/N	0.0150298	-0.209744	-0.104067	0.20977	Genus	Nitrososphaera
Zn	0.0105761	0.04126	-0.104052	0.184893	Genus	Flavobacterium
C/N	0.0150298	-0.209587	-0.103921	0.213345	Kingdom	Archaea
Organic	0.0337307	-0.115779	-0.102936	0.171442	Genus	Micromonospora
Clay	0.0179061	0.006557	-0.102586	0.218073	Phylum	Acidobacteria
Cd	0.031149	-0.207577	-0.101841	0.21097	Class	Acidobacteria_Gp1
Cd	0.0495477	-0.153103	-0.101787	0.178244	Order	Bdellovibrionales
Cu	0.047694	-0.125393	-0.101518	0.218087	Order	Myxococcales
CaCO3	0.000136991	0.049576	-0.101437	0.306656	Genus	Janibacter
Pb	0.0273977	0.057979	-0.101095	0.17982	Class	Bacteroidia
Pb	0.0273977	0.057979	-0.101095	0.17982	Order	Bacteroidales
Silt	0.00330849	-0.219286	-0.100605	0.184086	Genus	Azoarcus
Silt	0.00881027	-0.152419	-0.100106	0.141254	Genus	Methylobacterium
Cd	0.000108687	-0.043357	-0.099566	0.231247	Class	Betaproteobacteria
pH	0.0103071	NaN	-0.098969	0.138948	Genus	Friedmanniella
CaCO3	0.000300765	-0.143389	-0.098846	0.337948	Class	Acidobacteria_Gp4
Pb	0.0221443	-0.071174	-0.098239	0.208622	Genus	Flavobacterium
Cu	0.00953717	0.056252	-0.097571	0.187701	Genus	Terrimonas
Zn	0.00736088	-0.065503	-0.096975	0.200624	Genus	Pseudonocardia
CaCO3	0.00730601	-0.102506	-0.096418	0.183985	Class	Cyanobacteria
Clay	0.0028276	0.107541	-0.096111	0.261066	Class	Acidobacteria_Gp10
Clay	0.0028276	0.107541	-0.096111	0.261066	Order	Gp10
Clay	0.0028276	0.107541	-0.096111	0.261066	Family	Gp10
Clay	0.0028276	0.107541	-0.096111	0.261066	Genus	Gp10
Ntot	0.00576634	-0.182768	-0.095678	0.242497	Family	Solirubrobacteraceae
Ntot	0.00576634	-0.182768	-0.095678	0.242497	Genus	Solirubrobacter
CaCO3	0.000280737	-0.140854	-0.095022	0.325558	Order	Gp4
CaCO3	0.000280737	-0.140854	-0.095022	0.325558	Family	Gp4
CaCO3	0.000280737	-0.140854	-0.095022	0.325558	Genus	Gp4
Clay	0.0334053	-0.113921	-0.094793	0.165245	Class	Acidobacteria_Gp5
Clay	0.0334053	-0.113921	-0.094793	0.165245	Order	Gp5
Clay	0.0334053	-0.113921	-0.094793	0.165245	Family	Gp5
Clay	0.0334053	-0.113921	-0.094793	0.165245	Genus	Gp5
Sand	0.0198251	-0.085475	-0.094629	0.211144	Genus	Angustibacter
Organic	0.0217682	-0.102997	-0.094605	0.232345	Family	Microbacteriaceae
Pb	0.0170982	-0.142368	-0.094324	0.127803	Genus	Thermoflavimicrobium
pH	0.0392748	NaN	-0.094156	0.184451	Order	Bacillales
CaCO3	0.00412166	-0.092529	-0.094146	0.264467	Class	Acidobacteria_Gp5
CaCO3	0.00412166	-0.092529	-0.094146	0.264467	Order	Gp5
CaCO3	0.00412166	-0.092529	-0.094146	0.264467	Family	Gp5
CaCO3	0.00412166	-0.092529	-0.094146	0.264467	Genus	Gp5
pH	0.00294806	NaN	-0.094028	0.172509	Genus	Flavitalea
Cu	0.00977519	-0.184383	-0.093049	0.2144	Genus	Pirellula
Organic	0.000280737	-0.043763	-0.09201	0.258218	Genus	Kribbella
pH	0.00223957	NaN	-0.092002	0.185727	Order	Caulobacterales
pH	0.00223957	NaN	-0.092002	0.185727	Family	Caulobacteraceae
Cu	0.0266979	-0.062158	-0.09196	0.265936	Family	Microbacteriaceae
Cu	0.014794	-0.162489	-0.091541	0.185423	Genus	Enhygromyxa
Pb	0.0254929	0.00773	-0.091105	0.208471	Genus	Gemmata
Zn	0.0406669	0.025002	-0.090985	0.175589	Family	Acetobacteraceae
Cu	0.0388558	0.117095	-0.090578	0.216747	Family	Burkholderiaceae
Pb	0.0220596	-0.062205	-0.090231	0.213478	Family	Flavobacteriaceae
Cu	0.00558973	-0.114175	-0.089771	0.214263	Genus	Actinoallomurus
Organic	0.00480019	-0.168083	-0.089624	0.233317	Order	Actinomycetales
Clay	0.000531651	-0.066026	-0.088853	0.216889	Kingdom	Archaea
Zn	0.0313712	-0.144696	-0.088848	0.189203	Class	Erysipelotrichia
Zn	0.0313712	-0.144696	-0.088848	0.189203	Order	Erysipelotrichales
Zn	0.0313712	-0.144696	-0.088848	0.189203	Family	Erysipelotrichaceae
Organic	0.0325383	-0.091698	-0.088704	0.148364	Class	Armatimonadetes_gp5
Organic	0.0325383	-0.091698	-0.088704	0.148364	Order	Armatimonadetes_gp5
Organic	0.0325383	-0.091698	-0.088704	0.148364	Family	Armatimonadetes_gp5
Organic	0.0325383	-0.091698	-0.088704	0.148364	Genus	Armatimonadetes_gp5
Clay	0.00227082	0.185804	-0.0887	0.187415	Class	Acidobacteria_Gp15
Clay	0.00227082	0.185804	-0.0887	0.187415	Order	Gp15
Clay	0.00227082	0.185804	-0.0887	0.187415	Family	Gp15
Clay	0.00227082	0.185804	-0.0887	0.187415	Genus	Gp15
Clay	0.000531651	-0.06574	-0.088483	0.228161	Phylum	Thaumarchaeota
Clay	0.000531651	-0.06575	-0.088483	0.228161	Class	Nitrososphaerales
Clay	0.000531651	-0.06575	-0.088483	0.228161	Order	Nitrososphaerales
Clay	0.000531651	-0.06575	-0.088483	0.228161	Family	Nitrososphaeraceae
Clay	0.000531651	-0.06575	-0.088483	0.228161	Genus	Nitrososphaera
Pb	0.00119937	-0.058309	-0.088327	0.224811	Genus	Pirellula
Pb	0.0412373	-0.059889	-0.087694	0.199029	Class	Flavobacteriia
Pb	0.0412373	-0.059889	-0.087694	0.199029	Order	Flavobacteriales
Cu	0.040715	-0.074317	-0.087674	0.171417	Genus	Luteibacter
Cd	0.045502	-0.053225	-0.087492	0.099964	Genus	Azonexus
Zn	0.0353364	-0.162761	-0.087411	0.149463	Order	Neisseriales
Zn	0.0353364	-0.162761	-0.087411	0.149463	Family	Neisseriaceae
Organic	0.0220024	-0.111204	-0.087358	0.172279	Phylum	Firmicutes
Zn	0.0242187	0.059292	-0.086981	0.180013	Family	Flavobacteriaceae
Cd	0.0393765	-0.091724	-0.08687	0.186101	Genus	Roseimicrobium
Sand	0.000383664	-0.16294	-0.086611	0.228824	Order	Alphaproteobacteria_incertae_sedis
Zn	0.00869178	-0.076731	-0.086135	0.177095	Phylum	Cyanobacteria/Chloroplast
Cd	0.00124045	-0.064762	-0.086043	0.207035	Family	Bacillaceae 2
CaCO3	0.0020962	-0.082563	-0.085957	0.230244	Genus	Aquisphaera
Ntot	0.0171165	-0.186334	-0.085	0.222278	Order	Actinomycetales
Cd	0.00477553	-0.163224	-0.08495	0.177021	Family	Bacteriovoracaceae
Ntot	0.0452436	-0.114538	-0.084803	0.149025	Genus	Paracoccus
Organic	0.0190635	-0.059672	-0.084241	0.220699	Family	Rhizomicrobium
Organic	0.0190635	-0.059672	-0.084241	0.220699	Genus	Rhizomicrobium
CaCO3	0.0170494	-0.090741	-0.08347	0.180268	Family	Acetobacteraceae
Cu	0.00118235	0.059132	-0.083372	0.255027	Genus	Dokdonella
Cd	0.0118957	-0.004731	-0.082489	0.221106	Class	Subdivision3
Cd	0.0118957	-0.004731	-0.082489	0.221106	Order	Subdivision3_genera_incertae_sedis
Cd	0.0118957	-0.004731	-0.082489	0.221106	Family	Subdivision3_genera_incertae_sedis
Cd	0.0118957	-0.004731	-0.082489	0.221106	Genus	Subdivision3_genera_incertae_sedis
Sand	0.00725257	-0.07152	-0.082289	0.232148	Order	Caulobacterales
Sand	0.00725257	-0.07152	-0.082289	0.232148	Family	Caulobacteraceae
Zn	0.0442633	-0.156935	-0.082057	0.131341	Genus	Aquaspirillum
CaCO3	0.0264137	-0.094084	-0.082039	0.149081	Genus	Azoarcus
Zn	0.0284916	0.062699	-0.081822	0.184558	Class	Flavobacteriia
Zn	0.0284916	0.062699	-0.081822	0.184558	Order	Flavobacteriales
Ntot	0.0232998	-0.132375	-0.081672	0.205991	Phylum	Firmicutes
Organic	0.000383664	-0.21889	-0.081482	0.263144	Family	Propionibacteriaceae
Zn	0.0283292	-0.14313	-0.081213	0.189203	Genus	Turicibacter
Zn	0.00809284	0.057782	-0.080878	0.211599	Family	Microbacteriaceae
Organic	0.0314496	-0.083996	-0.080844	0.154382	Genus	Williamsia
Pb	0.0447055	-0.04987	-0.079172	0.229764	Family	Kofleriaceae
Pb	0.0447055	-0.04987	-0.079172	0.229764	Genus	Kofleria
Ntot	0.003485	-0.147833	-0.079089	0.193556	Genus	Corallococcus
Zn	0.0072742	0.05017	-0.078466	0.207802	Family	Kineosporiaceae
Organic	0.0440286	-0.140965	-0.078268	0.174338	Family	Labilitrichaceae
Organic	0.0440286	-0.140965	-0.078268	0.174338	Genus	Labilithrix
C/N	0.0436392	-0.115724	-0.078005	0.166756	Family	Promicromonosporaceae
pH	0.0341523	NaN	-0.077165	0.102504	Class	Armatimonadia
pH	0.0341523	NaN	-0.077165	0.102504	Order	Armatimonadales
pH	0.0341523	NaN	-0.077165	0.102504	Family	Armatimonadaceae
pH	0.0341523	NaN	-0.077165	0.102504	Genus	Armatimonas/Armatimonadetes_gp1
Cu	0.00771687	-0.179929	-0.077142	0.199333	Genus	Corallococcus
Cu	0.0140592	-0.158235	-0.076352	0.149718	Class	Ktedonobacteria
Cu	0.0140592	-0.158235	-0.076352	0.149718	Order	Ktedonobacterales
Clay	0.00606683	0.126975	-0.076118	0.31215	Order	Gp4
Clay	0.00606683	0.126975	-0.076118	0.31215	Family	Gp4
Clay	0.00606683	0.126975	-0.076118	0.31215	Genus	Gp4
Organic	0.000383664	-0.214528	-0.07572	0.275399	Genus	Microlunatus
[truncated: 2,526 more rows]

## Sheet: ITS
Chem	TICe p-value	PearsonR	SpearmanRho	MICe	rank	Taxon
Silt	104.251	-0.591407	-0.800903	0.716185	Species	Herpotrichiellaceae_sp|SH209738.06FU
CaCO3	104.251	-0.389804	-0.771603	0.628887	Genus	Chloridium
CaCO3	104.251	-0.211288	-0.761143	0.629039	Order	Chaetosphaeriales
CaCO3	104.251	-0.2105	-0.760179	0.630404	Family	Chaetosphaeriaceae
Silt	104.251	-0.607525	-0.756657	0.666507	Genus	Herpotrichiellaceae_unidentified
CaCO3	104.251	-0.378062	-0.748237	0.596482	Species	Chloridium_sp_GHJ_3|SH234445.06FU
Silt	104.251	-0.628685	-0.70393	0.554416	Family	Herpotrichiellaceae
Silt	104.251	-0.615039	-0.692564	0.57943	Order	Chaetothyriales
Sand	104.251	-0.298897	-0.669477	0.553679	Species	Trichosporon_gracile|SH218728.06FU
Silt	104.251	-0.600599	-0.657344	0.60077	Class	Eurotiomycetes
CaCO3	104.251	-0.575428	-0.654946	0.498365	Species	Exophiala_equina|SH230191.06FU
CaCO3	104.251	-0.570129	-0.652905	0.494847	Genus	Exophiala
CaCO3	104.251	-0.306043	-0.649544	0.491062	Species	Cladophialophora_chaetospira|SH214956.06FU
CaCO3	104.251	-0.577797	-0.644557	0.457363	Order	Chaetothyriales
CaCO3	104.251	-0.574067	-0.638157	0.433441	Family	Herpotrichiellaceae
Silt	104.251	-0.492551	-0.637152	0.372571	Species	Mortierella_sp_VN2_2_5|SH211065.06FU
Pb	10.0492	-0.472768	-0.635805	0.373283	Species	Tetracladium_sp_WMM_2012d|SH216428.06FU
Silt	104.251	-0.525303	-0.621436	0.449451	Species	Exophiala_equina|SH230191.06FU
Silt	104.251	-0.329608	-0.621069	0.61076	Species	Chaetothyriales_sp|SH219002.06FU
CaCO3	104.251	-0.5546	-0.617577	0.459421	Class	Eurotiomycetes
Silt	104.251	-0.514128	-0.615475	0.412011	Genus	Exophiala
CaCO3	104.251	-0.319568	-0.603422	0.439885	Genus	Cladophialophora
pH	104.251	NaN	-0.598261	0.426258	Species	Chloridium_sp_GHJ_3|SH234445.06FU
Ntot	104.251	-0.426793	-0.594941	0.389895	Genus	Herpotrichiellaceae_unidentified
Pb	10.0492	-0.249233	-0.593244	0.496592	Species	Fusarium_sp_419|SH217345.06FU
Silt	104.251	-0.219685	-0.587147	0.453042	Class	Wallemiomycetes
CaCO3	104.251	-0.375427	-0.582916	0.476306	Species	Chaetothyriales_sp|SH219002.06FU
Cd	10.0492	-0.512266	-0.580129	0.368061	Species	Cryptococcus_fuscescens|SH215218.06FU
Cd	10.0492	-0.512368	-0.576434	0.394049	Genus	Cryptococcus
Cd	10.0492	-0.51234	-0.576425	0.394049	Order	Filobasidiales
Cd	10.0492	-0.512378	-0.576339	0.394049	Family	Filobasidiaceae
Cd	10.0492	-0.468363	-0.574473	0.348657	Class	Tremellomycetes
Sand	104.251	-0.38742	-0.574168	0.44188	Order	Trichosporonales
Sand	104.251	-0.38742	-0.574168	0.44188	Family	Trichosporonaceae
Sand	104.251	-0.38742	-0.574168	0.44188	Genus	Trichosporon
Sand	104.251	-0.42211	-0.569965	0.438628	Species	Podospora_sp|SH218749.06FU
Clay	104.251	-0.439513	-0.565	0.286481	Species	Staphylotrichum_sp_Amy_4|SH234940.06FU
Ntot	104.251	-0.398884	-0.564331	0.347534	Species	Herpotrichiellaceae_sp|SH209738.06FU
Organic	104.251	-0.42178	-0.5638	0.353131	Genus	Herpotrichiellaceae_unidentified
pH	104.251	NaN	-0.557912	0.389954	Genus	Chloridium
CaCO3	104.251	-0.303356	-0.55765	0.387849	Family	Coniochaetales_unidentified
CaCO3	104.251	-0.303356	-0.55765	0.387849	Genus	Coniochaetales_unidentified_1
CaCO3	104.251	-0.303356	-0.55765	0.387849	Species	Coniochaetales_sp|SH226461.06FU
CaCO3	104.251	-0.165267	-0.549391	0.488022	Species	Entoloma_sericeum|SH203325.06FU
Clay	104.251	-0.447731	-0.548899	0.333137	Genus	Staphylotrichum
Sand	104.251	-0.377888	-0.544325	0.387184	Species	Stachybotrys_eucylindrospora|SH227379.06FU
Sand	104.251	-0.41848	-0.544105	0.405843	Species	Dactylella_rhopalota|SH213362.06FU
pH	104.251	NaN	-0.543147	0.361533	Order	Chaetosphaeriales
pH	104.251	NaN	-0.542515	0.370374	Family	Chaetosphaeriaceae
Sand	104.251	-0.209564	-0.541043	0.335992	Species	Sordariomycetes_sp|SH235314.06FU
pH	104.251	NaN	-0.532184	0.363279	Species	Paecilomyces_marquandii|SH235961.06FU
Sand	104.251	-0.511228	-0.529752	0.361239	Species	Tetracladium_sp|SH216424.06FU
Silt	104.251	-0.345309	-0.528588	0.381049	Genus	Penicillium
CaCO3	104.251	-0.355147	-0.52514	0.424538	Genus	Trichoderma
pH	104.251	NaN	-0.522585	0.324311	Species	Glomeraceae_sp|SH216859.06FU
Organic	104.251	-0.396121	-0.521057	0.29895	Species	Herpotrichiellaceae_sp|SH209738.06FU
Cd	10.0492	-0.299396	-0.520853	0.331908	Species	Fusarium_sp_419|SH217345.06FU
Pb	10.0492	-0.379864	-0.517493	0.410402	Species	Cystofilobasidiales_sp|SH213827.06FU
Pb	10.0492	-0.379831	-0.517432	0.395532	Family	Cystofilobasidiales_unidentified
Pb	10.0492	-0.379831	-0.517432	0.395532	Genus	Cystofilobasidiales_unidentified_1
CaCO3	104.251	-0.166997	-0.516737	0.446014	Order	Coniochaetales
Pb	10.0492	-0.395876	-0.513395	0.359602	Family	Incertae_sedis_2
Pb	10.0492	-0.401178	-0.513394	0.359162	Genus	Tetracladium
Cd	10.0492	-0.483707	-0.513388	0.309669	Species	Tetracladium_sp_WMM_2012d|SH216428.06FU
pH	104.251	NaN	-0.505857	0.381787	Species	Cladophialophora_chaetospira|SH214956.06FU
Clay	104.251	-0.426475	-0.505143	0.293125	Order	Kickxellales
Clay	104.251	-0.426475	-0.505143	0.293125	Family	Kickxellaceae
Clay	104.251	-0.426475	-0.505143	0.293125	Genus	Ramicandelaber
Sand	104.251	-0.414462	-0.503559	0.379686	Family	Rhizophydiaceae
Sand	104.251	-0.414462	-0.503559	0.379686	Genus	Rhizophydium
CaCO3	104.251	-0.380566	-0.501136	0.352485	Species	Paecilomyces_marquandii|SH235961.06FU
Sand	104.251	-0.42398	-0.500512	0.369074	Species	Rhizophydium_sp|SH218302.06FU
Clay	104.251	-0.377756	-0.498146	0.347704	Species	Chytridiomycota_sp|SH234055.06FU
pH	104.251	NaN	-0.497015	0.381353	Family	Vibrisseaceae
CaCO3	104.251	-0.252865	-0.496613	0.336625	Species	Helotiales_sp|SH222542.06FU
Silt	104.251	-0.375508	-0.495076	0.386383	Family	Chaetothyriales_unidentified
Silt	104.251	-0.375508	-0.495076	0.386383	Genus	Chaetothyriales_unidentified_1
pH	104.251	NaN	-0.49469	0.386958	Genus	Myxocephala
pH	104.251	NaN	-0.49469	0.386958	Species	Myxocephala_albida|SH235575.06FU
CaCO3	104.251	-0.286467	-0.494377	0.353729	Species	Trichoderma_viride|SH222750.06FU
CaCO3	104.251	-0.277643	-0.488662	0.325816	Genus	Lachnum
CaCO3	104.251	-0.195846	-0.487366	0.304032	Species	Drechslera_sp_BAFC_3419|SH221009.06FU
Clay	104.251	-0.372104	-0.48593	0.331428	Class	Chytridiomycota_unidentified
Clay	104.251	-0.372104	-0.48593	0.331428	Order	Chytridiomycota_unidentified_1
Clay	104.251	-0.372104	-0.48593	0.331428	Family	Chytridiomycota_unidentified_1
Clay	104.251	-0.372104	-0.48593	0.331428	Genus	Chytridiomycota_unidentified_1_1
pH	104.251	NaN	-0.484383	0.28632	Species	Entoloma_sericeum|SH203325.06FU
CaCO3	104.251	-0.396535	-0.4836	0.405902	Family	Chaetothyriales_unidentified
CaCO3	104.251	-0.396535	-0.4836	0.405902	Genus	Chaetothyriales_unidentified_1
CaCO3	104.251	-0.210343	-0.483385	0.366699	Species	Trichoderma_pubescens|SH222751.06FU
Sand	104.251	-0.548024	-0.482248	0.379249	Species	Sordariomycetes_sp|SH219629.06FU
Zn	10.0492	-0.35149	-0.481372	0.278233	Species	Tetracladium_sp_WMM_2012d|SH216428.06FU
Sand	104.251	-0.286273	-0.481032	0.30309	Species	Spizellomyces_dolichospermus|SH236557.06FU
CaCO3	104.251	-0.229422	-0.480755	0.356215	Species	Cortinarius_sp|SH191887.06FU
Sand	104.251	-0.372407	-0.479633	0.389501	Species	Mortierella_sp|SH228359.06FU
CaCO3	104.251	-0.282846	-0.47919	0.367695	Species	Chaetothyriales_sp|SH232791.06FU
Sand	104.251	-0.428737	-0.478675	0.352516	Genus	Dactylella
pH	104.251	NaN	-0.478645	0.310732	Species	Cortinarius_sp|SH191887.06FU
Pb	10.0492	-0.246381	-0.478058	0.318308	Species	Dactylella_rhopalota|SH213362.06FU
Zn	10.0492	-0.242256	-0.477747	0.34168	Species	Paecilomyces_marquandii|SH228960.06FU
Ntot	104.251	-0.35552	-0.477281	0.319087	Species	Pleosporales_sp|SH229344.06FU
Clay	104.251	-0.29338	-0.475788	0.276223	Genus	Cylindrocarpon
pH	104.251	NaN	-0.473135	0.295451	Species	Drechslera_sp_BAFC_3419|SH221009.06FU
Silt	104.251	-0.355053	-0.46769	0.279812	Species	Penicillium_novae-zeelandiae|SH231334.06FU
Cd	10.0492	-0.274159	-0.467571	0.256361	Species	Dactylella_rhopalota|SH213362.06FU
Silt	104.251	-0.308193	-0.467459	0.444843	Species	Trichoderma_viride|SH222750.06FU
Zn	10.0492	-0.243625	-0.465961	0.32542	Species	Fusarium_sp_419|SH217345.06FU
CaCO3	104.251	-0.341982	-0.464999	0.414498	Family	Hypocreaceae
Silt	104.251	-0.208238	-0.464654	0.304617	Species	Acremonium_sp_LB_2012|SH224304.06FU
Ntot	104.251	-0.305052	-0.464255	0.304703	Order	Xylariales
Silt	104.251	-0.33613	-0.464141	0.310794	Genus	Chaetomiaceae_unidentified
CaCO3	104.251	-0.217952	-0.461761	0.280093	Species	Sordariales_sp|SH210293.06FU
Sand	104.251	-0.347263	-0.461577	0.284443	Species	Rhodotorula_lamellibrachiae|SH227552.06FU
Silt	104.251	-0.242097	-0.460441	0.291394	Species	Sordariales_sp|SH195274.06FU
Silt	104.251	-0.33494	-0.459633	0.294869	Species	Chaetomiaceae_sp|SH234920.06FU
Sand	104.251	-0.236562	-0.458849	0.315156	Species	Rhizophlyctis_rosea|SH205067.06FU
Cd	10.0492	-0.34382	-0.457283	0.333703	Order	Helotiales
Clay	104.251	-0.276213	-0.457278	0.277386	Family	Clavicipitaceae
CaCO3	104.251	-0.214505	-0.457174	0.272583	Species	Lachnum_sp|SH189795.06FU
Silt	104.251	-0.200364	-0.453216	0.410772	Species	Mortierella_sp|SH217982.06FU
Clay	104.251	-0.315247	-0.452474	0.327712	Species	Mortierella_bisporalis|SH199439.06FU
pH	104.251	NaN	-0.451243	0.260062	Family	Coniochaetales_unidentified
pH	104.251	NaN	-0.451243	0.260062	Genus	Coniochaetales_unidentified_1
pH	104.251	NaN	-0.451243	0.260062	Species	Coniochaetales_sp|SH226461.06FU
Silt	104.251	-0.244273	-0.451054	0.326005	Order	Diaporthales
Cd	10.0492	-0.342105	-0.450833	0.312876	Class	Leotiomycetes
Sand	104.251	-0.0732	-0.450806	0.316993	Species	Schwanniomyces_yamadae|SH209133.06FU
Silt	104.251	-0.41555	-0.449695	0.325793	Species	Dothideomycetes_sp|SH195586.06FU
Clay	104.251	-0.375876	-0.448919	0.27511	Species	Mortierella_sp|SH217982.06FU
Silt	104.251	-0.348328	-0.448614	0.248366	Order	Wallemiomycetes_unidentified
Silt	104.251	-0.348328	-0.448614	0.248366	Family	Wallemiomycetes_unidentified_1
Silt	104.251	-0.348328	-0.448614	0.248366	Genus	Wallemiomycetes_unidentified_1
Silt	104.251	-0.348328	-0.448614	0.248366	Species	Wallemiomycetes_sp|SH218776.06FU
CaCO3	104.251	-0.171847	-0.446744	0.273711	Family	Marasmiaceae
Sand	104.251	-0.300953	-0.446234	0.263173	Order	Microbotryomycetes_unidentified
Sand	104.251	-0.300953	-0.446234	0.263173	Family	Microbotryomycetes_unidentified_1
Sand	104.251	-0.300953	-0.446234	0.263173	Genus	Microbotryomycetes_unidentified_1
Sand	104.251	-0.300953	-0.446234	0.263173	Species	Microbotryomycetes_sp|SH239471.06FU
Silt	104.251	-0.292526	-0.445326	0.476588	Genus	Trichoderma
Ntot	104.251	-0.195097	-0.44499	0.266429	Species	Cryptococcus_terrestris|SH219360.06FU
Clay	104.251	-0.302848	-0.444872	0.278991	Genus	Nectriaceae_unidentified
Clay	104.251	-0.449987	-0.443994	0.257896	Phylum	Chytridiomycota
pH	104.251	NaN	-0.443381	0.337545	Species	Ascomycota_sp|SH236035.06FU
Organic	104.251	-0.368874	-0.443279	0.315178	Species	Pleosporales_sp|SH229344.06FU
pH	104.251	NaN	-0.442993	0.237229	Species	Helotiales_sp|SH222542.06FU
Sand	104.251	-0.396085	-0.442638	0.283362	Family	Cystofilobasidiales_unidentified
Sand	104.251	-0.396085	-0.442638	0.283362	Genus	Cystofilobasidiales_unidentified_1
Sand	104.251	-0.395973	-0.442458	0.283362	Species	Cystofilobasidiales_sp|SH213827.06FU
Zn	10.0492	-0.229682	-0.441353	0.299194	Species	Glomeraceae_sp|SH216859.06FU
Silt	104.251	-0.366989	-0.440838	0.249025	Species	Ceratobasidium_sp|SH227162.06FU
Sand	104.251	-0.364393	-0.440762	0.305888	Family	Lasiosphaeriaceae
Pb	10.0492	-0.324744	-0.439182	0.259193	Class	Tremellomycetes
Silt	104.251	-0.205668	-0.438715	0.344512	Order	Geminibasidiales
Silt	104.251	-0.205668	-0.438715	0.344512	Family	Geminibasidiaceae
Silt	104.251	-0.205668	-0.438715	0.344512	Genus	Geminibasidium
CaCO3	104.251	-0.198403	-0.438394	0.278524	Genus	Drechslera
Pb	10.0492	-0.079765	-0.437763	0.336596	Genus	Auxarthron
Pb	10.0492	-0.19953	-0.437325	0.325872	Class	Basidiomycota_unidentified
Pb	10.0492	-0.19953	-0.437325	0.325872	Order	Basidiomycota_unidentified_1
Pb	10.0492	-0.19953	-0.437325	0.325872	Family	Basidiomycota_unidentified_1
Pb	10.0492	-0.19953	-0.437325	0.325872	Genus	Basidiomycota_unidentified_1_1
Clay	104.251	-0.355991	-0.437232	0.287224	Genus	Incertae_sedis_3_unidentified
CaCO3	104.251	-0.275908	-0.436078	0.338278	Species	Mortierella_globulifera|SH235686.06FU
Zn	10.0492	-0.261508	-0.435087	0.268832	Species	Pleosporaceae_sp|SH224805.06FU
pH	104.251	NaN	-0.434648	0.248579	Genus	Drechslera
Cd	10.0492	-0.480974	-0.434021	0.447052	Genus	Tetracladium
pH	104.251	NaN	-0.433271	0.295403	Species	Sordariomycetes_sp|SH236270.06FU
Silt	104.251	-0.440812	-0.432952	0.280653	Genus	Purpureocillium
Silt	104.251	-0.440812	-0.432952	0.280653	Species	Purpureocillium_lavendulum|SH224001.06FU
Pb	10.0492	-0.231665	-0.43268	0.296523	Genus	Itersonilia
Pb	10.0492	-0.231665	-0.43268	0.296523	Species	Itersonilia_perplexans|SH217649.06FU
Cd	10.0492	-0.476151	-0.430442	0.369361	Family	Incertae_sedis_2
Zn	10.0492	-0.144998	-0.430312	0.248424	Species	Sordariomycetes_sp|SH236270.06FU
Organic	104.251	-0.320483	-0.429343	0.353049	Order	Xylariales
Sand	104.251	-0.318685	-0.428991	0.2632	Genus	Rhodotorula
Pb	10.0492	-0.268408	-0.428067	0.338264	Species	Paecilomyces_marquandii|SH228960.06FU
CvsN	104.251	-0.146247	-0.427045	0.260282	Order	Archaeorhizomycetales
CvsN	104.251	-0.146247	-0.427045	0.260282	Family	Archaeorhizomycetaceae
CvsN	104.251	-0.146247	-0.427045	0.260282	Genus	Archaeorhizomyces
Cd	10.0492	-0.31818	-0.426773	0.274979	Species	Mortierella_polygonia|SH211068.06FU
CaCO3	104.251	-0.276651	-0.426651	0.360718	Family	Lipomycetaceae
CaCO3	104.251	-0.276651	-0.426651	0.360718	Genus	Lipomyces
Silt	104.251	-0.305135	-0.426519	0.256604	Order	Diversisporales
Clay	104.251	-0.384692	-0.426218	0.25496	Genus	Mortierella
Clay	104.251	-0.23965	-0.426041	0.333795	Species	Sordariomycetes_sp|SH217317.06FU
Pb	10.0492	-0.236844	-0.425844	0.2685	Genus	Geopyxis
Pb	10.0492	-0.236844	-0.425844	0.2685	Species	Geopyxis_sp|SH229659.06FU
Silt	104.251	-0.397767	-0.42584	0.310925	Phylum	Basidiomycota
Clay	104.251	-0.384777	-0.425821	0.280984	Family	Mortierellaceae
Cu	10.0492	-0.253394	-0.42552	0.359199	Family	Sporormiaceae
Sand	104.251	-0.365445	-0.425075	0.276133	Genus	Itersonilia
Sand	104.251	-0.365445	-0.425075	0.276133	Species	Itersonilia_perplexans|SH217649.06FU
CaCO3	104.251	-0.257586	-0.424529	0.283483	Family	Annulatascaceae
CaCO3	104.251	-0.257586	-0.424529	0.283483	Genus	Conlarium
CaCO3	104.251	-0.257586	-0.424529	0.283483	Species	Conlarium_duplumascospora|SH225495.06FU
Pb	10.0492	-0.212363	-0.423989	0.300034	Species	Basidiomycota_sp|SH217991.06FU
Ntot	104.251	-0.282151	-0.423809	0.325542	Family	Amphisphaeriaceae
Ntot	104.251	-0.282132	-0.423231	0.317499	Genus	Amphisphaeriaceae_unidentified
Organic	104.251	-0.194741	-0.42284	0.301698	Species	Cryptococcus_terrestris|SH219360.06FU
pH	104.251	NaN	-0.421856	0.293808	Species	Pleosporales_sp|SH196178.06FU
CvsN	104.251	-0.159122	-0.421096	0.251289	Class	Archaeorhizomycetes
Clay	16.8948	-0.410688	-0.4199	0.254444	Species	Mortierella_sp|SH228359.06FU
Ntot	104.251	-0.281587	-0.419523	0.307008	Species	Amphisphaeriaceae_sp|SH211285.06FU
pH	104.251	NaN	-0.419407	0.301668	Genus	Lachnum
pH	104.251	NaN	-0.419263	0.222397	Family	Annulatascaceae
pH	104.251	NaN	-0.419263	0.222397	Genus	Conlarium
pH	104.251	NaN	-0.419263	0.222397	Species	Conlarium_duplumascospora|SH225495.06FU
Silt	104.251	-0.347034	-0.418269	0.259816	Genus	Ceratobasidium
Zn	10.0492	-0.171188	-0.418068	0.226495	Genus	Geopyxis
Zn	10.0492	-0.171188	-0.418068	0.226495	Species	Geopyxis_sp|SH229659.06FU
Silt	16.8948	-0.360538	-0.417329	0.233742	Species	Chaetothyriales_sp|SH214502.06FU
CaCO3	104.251	-0.158226	-0.417162	0.265314	Species	Pleosporales_sp|SH211756.06FU
CaCO3	104.251	-0.152767	-0.414901	0.221591	Genus	Clitocybula
Sand	104.251	-0.219547	-0.413645	0.254293	Species	Pleosporales_sp|SH240086.06FU
Sand	104.251	-0.292385	-0.413481	0.280938	Species	Fungi_sp|SH239608.06FU
Clay	104.251	-0.184102	-0.413437	0.275326	Species	Pezizomycetes_sp|SH212590.06FU
Organic	104.251	-0.213669	-0.412936	0.302242	Species	Ascomycota_sp|SH221644.06FU
Silt	104.251	-0.23497	-0.412604	0.214208	Genus	Trichocomaceae_unidentified
pH	104.251	NaN	-0.411832	0.204495	Species	Rhizophlyctis_rosea|SH205067.06FU
CvsN	104.251	-0.283463	-0.411744	0.282511	Species	Mortierella_polygonia|SH211068.06FU
CvsN	104.251	-0.212864	-0.411193	0.247178	Species	Nectriaceae_sp|SH217335.06FU
Ntot	104.251	-0.210073	-0.411032	0.312052	Genus	Mycoarthris
Silt	104.251	-0.329754	-0.410879	0.351228	Species	Ascomycota_sp|SH205837.06FU
Organic	240.557	-0.114128	-0.410727	0.270426	Family	Helotiaceae
Clay	104.251	-0.187785	-0.41055	0.278889	Order	Pezizomycetes_unidentified
Clay	104.251	-0.187785	-0.41055	0.278889	Family	Pezizomycetes_unidentified_1
Clay	104.251	-0.187785	-0.41055	0.278889	Genus	Pezizomycetes_unidentified_1
Pb	10.0492	-0.119012	-0.409985	0.283242	Species	Archaeorhizomyces_sp|SH197012.06FU
Ntot	104.251	-0.113651	-0.409188	0.297459	Family	Helotiaceae
Zn	10.0492	-0.263275	-0.409176	0.281411	Species	Cystofilobasidiales_sp|SH213827.06FU
Zn	10.0492	-0.263053	-0.408985	0.281411	Family	Cystofilobasidiales_unidentified
Zn	10.0492	-0.263053	-0.408985	0.281411	Genus	Cystofilobasidiales_unidentified_1
Cd	10.0492	-0.27173	-0.408378	0.212561	Species	Cylindrocarpon_ianthothele_var_ianthothele|SH235973.06FU
Silt	104.251	-0.25598	-0.407918	0.244702	Species	Ascomycota_sp|SH238586.06FU
Sand	104.251	-0.289507	-0.407586	0.196103	Species	Glomus_sp|SH219037.06FU
Sand	104.251	-0.293055	-0.407309	0.256713	Order	Sporidiobolales
Pb	10.0492	-0.196977	-0.406532	0.335944	Order	Helotiales
pH	104.251	NaN	-0.404784	0.215256	Species	Lachnum_sp|SH189795.06FU
Ntot	104.251	-0.216573	-0.404605	0.276717	Species	Ochroconis_sp|SH230290.06FU
Silt	104.251	-0.322078	-0.404311	0.440464	Family	Hypocreaceae
Clay	104.251	-0.304882	-0.403751	0.313748	Species	Mortierella_sp|SH218045.06FU
Pb	10.0492	-0.175236	-0.403592	0.250144	Species	Podospora_dakotensis|SH222043.06FU
Sand	104.251	-0.405321	-0.403445	0.398589	Species	Ascomycota_sp|SH226964.06FU
Zn	10.0492	-0.323676	-0.403389	0.217439	Genus	Paecilomyces
Pb	10.0492	-0.32319	-0.402855	0.30888	Species	Tetracladium_sp|SH216424.06FU
pH	104.251	NaN	-0.402353	0.303132	Species	Trichoderma_pubescens|SH222751.06FU
Pb	10.0492	-0.194076	-0.402152	0.352072	Class	Leotiomycetes
Sand	104.251	-0.273449	-0.401919	0.225281	Species	Metarhizium_flavoviride_var_flavoviride|SH228961.06FU
Clay	104.251	-0.365131	-0.401695	0.231441	Class	Incertae_sedis_10
Clay	104.251	-0.365133	-0.401616	0.231441	Phylum	Zygomycota
Sand	104.251	-0.294123	-0.400922	0.256302	Family	Incertae_sedis_25
Clay	104.251	-0.365047	-0.400852	0.225353	Order	Mortierellales
Sand	16.8948	-0.306465	-0.400764	0.268706	Class	Microbotryomycetes
Organic	348.807	-0.40373	-0.400759	0.25204	Order	Filobasidiales
Organic	348.807	-0.403766	-0.400648	0.25204	Family	Filobasidiaceae
Organic	348.807	-0.403799	-0.400583	0.242898	Genus	Cryptococcus
CaCO3	104.251	-0.285464	-0.400457	0.345129	Genus	Myxocephala
CaCO3	104.251	-0.285464	-0.400457	0.345129	Species	Myxocephala_albida|SH235575.06FU
Pb	10.0492	-0.231275	-0.399948	0.298372	Species	Mortierella_sp|SH211066.06FU
Pb	10.0492	-0.227247	-0.399871	0.272888	Genus	Dactylella
Cu	10.0492	-0.20245	-0.399295	0.31401	Species	Arthrinium_malaysianum|SH233379.06FU
pH	104.251	NaN	-0.399226	0.242614	Species	Penicillium_levitum|SH201029.06FU
Sand	104.251	-0.523991	-0.399065	0.389004	Species	Tetracladium_sp_WMM_2012d|SH216428.06FU
Pb	10.0492	-0.219759	-0.398632	0.273147	Species	Trichosporon_sp|SH198642.06FU
pH	104.251	NaN	-0.398566	0.197297	Family	Marasmiaceae
Silt	104.251	-0.245594	-0.398484	0.278712	Species	Lecythophora_fasciculata|SH226440.06FU
Silt	104.251	-0.138706	-0.398373	0.357026	Genus	Bovista
Sand	104.251	-0.261312	-0.39822	0.216422	Species	Archaeorhizomyces_sp|SH197195.06FU
pH	104.251	NaN	-0.398189	0.210594	Species	Tremellales_sp|SH197003.06FU
CaCO3	104.251	-0.309414	-0.397438	0.363873	Genus	Purpureocillium
CaCO3	104.251	-0.309414	-0.397438	0.363873	Species	Purpureocillium_lavendulum|SH224001.06FU
Silt	104.251	-0.224703	-0.397347	0.279183	Family	Diaporthaceae
Organic	16.8948	-0.303801	-0.397278	0.347603	Family	Amphisphaeriaceae
pH	104.251	NaN	-0.396407	0.233861	Species	Sordariales_sp|SH210293.06FU
Organic	16.8948	-0.335439	-0.39627	0.281576	Class	Leotiomycetes
Ntot	104.251	-0.212543	-0.395465	0.319516	Family	Hyaloscyphaceae
Ntot	16.8948	-0.211725	-0.395176	0.292388	Species	Ascomycota_sp|SH221644.06FU
Pb	10.0492	-0.09841	-0.393834	0.28204	Species	Ascomycota_sp|SH210650.06FU
Organic	104.251	-0.303342	-0.393747	0.376542	Genus	Amphisphaeriaceae_unidentified
Zn	10.0492	-0.182713	-0.393539	0.204004	Species	Fungi_sp|SH239608.06FU
Clay	104.251	-0.289575	-0.392858	0.213467	Species	Pochonia_chlamydosporia|SH211307.06FU
Organic	312.949	-0.397641	-0.392836	0.261236	Species	Cryptococcus_fuscescens|SH215218.06FU
pH	104.251	NaN	-0.392384	0.320694	Genus	Cladophialophora
Sand	104.251	-0.31663	-0.391958	0.283025	Order	Cystofilobasidiales
Sand	104.251	-0.213149	-0.391894	0.296277	Species	Mortierella_bisporalis|SH199439.06FU
Sand	16.8948	-0.233954	-0.391779	0.28005	Species	Arthrinium_malaysianum|SH233379.06FU
Organic	104.251	-0.302876	-0.391266	0.376542	Species	Amphisphaeriaceae_sp|SH211285.06FU
Cu	10.0492	-0.195161	-0.391063	0.232922	Species	Chytridiomycota_sp|SH229534.06FU
Organic	681.061	-0.356872	-0.390809	0.237249	Class	Tremellomycetes
CvsN	104.251	-0.24007	-0.390248	0.226775	Species	Fusarium_sp_419|SH217345.06FU
CaCO3	104.251	-0.182314	-0.389432	0.224556	Species	Tremellales_sp|SH197003.06FU
Silt	681.452	-0.346635	-0.389054	0.220875	Family	Chaetomiaceae
Ntot	104.251	-0.216492	-0.388878	0.271882	Genus	Ochroconis
Pb	10.0492	-0.293832	-0.388826	0.225401	Species	Cryptococcus_fuscescens|SH215218.06FU
Sand	104.251	-0.364342	-0.38868	0.28457	Genus	Gibberella
Silt	104.251	-0.278617	-0.388306	0.22198	Species	Ochroconis_sp|SH230290.06FU
pH	104.251	NaN	-0.388183	0.179221	Species	Helotiales_sp|SH209188.06FU
Cd	174.807	-0.315193	-0.387745	0.246039	Species	Cystofilobasidiales_sp|SH213827.06FU
Organic	104.251	-0.222647	-0.387447	0.292191	Species	Ochroconis_sp|SH230290.06FU
Cd	174.807	-0.315045	-0.387428	0.246039	Family	Cystofilobasidiales_unidentified
Cd	174.807	-0.315045	-0.387428	0.246039	Genus	Cystofilobasidiales_unidentified_1
Cd	10.0492	-0.241916	-0.387124	0.25345	Genus	Itersonilia
Cd	10.0492	-0.241916	-0.387124	0.25345	Species	Itersonilia_perplexans|SH217649.06FU
Silt	104.251	-0.253078	-0.38583	0.242806	Family	Ganodermataceae
Silt	104.251	-0.253078	-0.38583	0.242806	Genus	Ganoderma
Sand	104.251	-0.362903	-0.3858	0.243728	Species	Gibberella_zeae|SH217300.06FU
Sand	104.251	-0.36734	-0.385057	0.295542	Species	Tremellomycetes_sp|SH212069.06FU
Silt	104.251	-0.284358	-0.384706	0.241891	Family	Acaulosporaceae
Silt	104.251	-0.284358	-0.384706	0.241891	Genus	Entrophospora
Silt	104.251	-0.284358	-0.384706	0.241891	Species	Entrophospora_sp|SH197095.06FU
pH	681.452	NaN	-0.384694	0.232223	Genus	Glomeraceae_unidentified
Pb	10.0492	-0.295547	-0.384291	0.242304	Genus	Cryptococcus
Organic	16.8948	-0.3284	-0.383866	0.316727	Order	Helotiales
Pb	10.0492	-0.295547	-0.383644	0.242304	Family	Filobasidiaceae
Pb	10.0492	-0.295459	-0.383642	0.242304	Order	Filobasidiales
pH	104.251	NaN	-0.383366	0.306874	Family	Lipomycetaceae
pH	104.251	NaN	-0.383366	0.306874	Genus	Lipomyces
Zn	10.0492	-0.124801	-0.383038	0.271312	Species	Onygenales_sp|SH212007.06FU
Ntot	104.251	-0.4514	-0.382479	0.323982	Phylum	Ascomycota
Cd	10.0492	-0.094796	-0.382469	0.261951	Species	Ascomycota_sp|SH210650.06FU
Clay	16.8948	-0.217926	-0.382158	0.217	Species	Metarhizium_pinghaense|SH201724.06FU
Zn	10.0492	-0.123607	-0.382117	0.224153	Species	Dothideomycetes_sp|SH223807.06FU
Clay	104.251	-0.227888	-0.381602	0.327299	Genus	Melanogaster
Clay	104.251	-0.227888	-0.381602	0.327299	Species	Melanogaster_broomeianus|SH238253.06FU
Sand	16.8948	-0.27247	-0.380737	0.255609	Family	Apiosporaceae
Sand	16.8948	-0.27247	-0.380737	0.255609	Genus	Arthrinium
Clay	16.8948	-0.283122	-0.380151	0.195224	Genus	Pochonia
CaCO3	104.251	-0.301759	-0.380059	0.266674	Species	Ascomycota_sp|SH205837.06FU
Ntot	104.251	-0.21095	-0.379991	0.219762	Species	Hyponectriaceae_sp|SH216944.06FU
Ntot	348.807	-0.396495	-0.379418	0.254166	Order	Filobasidiales
Ntot	348.807	-0.396539	-0.379325	0.254166	Family	Filobasidiaceae
Cu	10.0492	-0.085146	-0.379225	0.239714	Species	Rhizophlyctis_rosea|SH205067.06FU
Ntot	348.807	-0.396568	-0.379174	0.254166	Genus	Cryptococcus
Cd	10.0492	-0.268752	-0.378902	0.210976	Species	Lacrymaria_lacrymabunda|SH208928.06FU
Pb	10.0492	-0.279483	-0.378901	0.324933	Species	Sordariomycetes_sp|SH219629.06FU
CaCO3	104.251	-0.222658	-0.378398	0.316323	Species	Mortierella_sp|SH211067.06FU
Sand	104.251	-0.3547	-0.37775	0.237863	Genus	Pseudeurotium
Sand	104.251	-0.3547	-0.37775	0.237863	Species	Pseudeurotium_hygrophilum|SH209178.06FU
Cd	174.807	-0.264539	-0.377172	0.224579	Genus	Lacrymaria
Cu	10.0492	-0.16951	-0.376617	0.238695	Species	Pleosporales_sp|SH240086.06FU
Clay	16.8948	-0.217312	-0.376535	0.214398	Genus	Metarhizium
CaCO3	104.251	-0.166738	-0.376525	0.346377	Species	Lycoperdon_pratense|SH191493.06FU
Ntot	104.251	-0.204241	-0.3765	0.25264	Species	Ascomycota_sp|SH238586.06FU
Clay	104.251	-0.346261	-0.375894	0.293082	Species	Ascomycota_sp|SH235960.06FU
CvsN	16.8948	-0.231861	-0.37547	0.218543	Order	Microbotryomycetes_unidentified
CvsN	16.8948	-0.231861	-0.37547	0.218543	Family	Microbotryomycetes_unidentified_1
CvsN	16.8948	-0.231861	-0.37547	0.218543	Genus	Microbotryomycetes_unidentified_1
CvsN	16.8948	-0.231861	-0.37547	0.218543	Species	Microbotryomycetes_sp|SH239471.06FU
CvsN	104.251	-0.109766	-0.375387	0.228076	Species	Archaeorhizomyces_sp|SH197012.06FU
Cu	10.0492	-0.201224	-0.375361	0.272848	Species	Preussia_flanaganii|SH190474.06FU
pH	104.251	NaN	-0.375226	0.319007	Species	Mortierella_sp|SH211067.06FU
CvsN	503.163	-0.238371	-0.374847	0.211773	Species	Sordariomycetes_sp|SH225397.06FU
Zn	10.0492	-0.111835	-0.374842	0.310631	Genus	Auxarthron
Silt	104.251	-0.202879	-0.374838	0.2886	Family	Hyaloscyphaceae
Sand	16.8948	-0.353352	-0.373921	0.276813	Order	Rhizophlyctidales
Sand	16.8948	-0.353352	-0.373921	0.276813	Family	Rhizophlyctidaceae
Sand	16.8948	-0.353352	-0.373921	0.276813	Genus	Rhizophlyctis
Ntot	348.807	-0.255186	-0.373413	0.268717	Species	Tetracladium_sp|SH216432.06FU
Silt	104.251	-0.274108	-0.373231	0.240535	Species	Sordariomycetes_sp|SH232147.06FU
Ntot	104.251	-0.320982	-0.373147	0.257295	Class	Leotiomycetes
Silt	104.251	-0.162554	-0.372565	0.27875	Species	Pleosporales_sp|SH206986.06FU
Silt	104.251	-0.277138	-0.372192	0.28883	Order	Dothideomycetes_unidentified
Silt	104.251	-0.277138	-0.372192	0.28883	Family	Dothideomycetes_unidentified_1
Silt	104.251	-0.277138	-0.372192	0.28883	Genus	Dothideomycetes_unidentified_1
CaCO3	104.251	-0.134226	-0.372171	0.223114	Species	Penicillium_levitum|SH201029.06FU
Sand	16.8948	-0.279269	-0.371653	0.254175	Species	Paecilomyces_marquandii|SH228960.06FU
Silt	104.251	-0.278001	-0.371322	0.212587	Genus	Ochroconis
CvsN	104.251	-0.198513	-0.371228	0.226156	Species	Rhodotorula_lamellibrachiae|SH227552.06FU
Cd	10.0492	-0.295523	-0.371226	0.254452	Family	Microascales_unidentified
Cd	10.0492	-0.295523	-0.371226	0.254452	Genus	Microascales_unidentified_1
Cd	10.0492	-0.295523	-0.371226	0.254452	Species	Microascales_sp|SH233631.06FU
Ntot	348.807	-0.390182	-0.370003	0.257827	Species	Cryptococcus_fuscescens|SH215218.06FU
Organic	104.251	-0.222342	-0.369828	0.278589	Genus	Ochroconis
Pb	10.0492	-0.24661	-0.369736	0.281417	Order	Cystofilobasidiales
Sand	104.251	-0.402309	-0.369456	0.361268	Family	Incertae_sedis_2
CvsN	348.807	-0.035324	-0.369091	0.219378	Family	Ascobolaceae
Silt	104.251	-0.257597	-0.368825	0.364427	Genus	Cladophialophora
Clay	104.251	-0.017481	-0.368091	0.330114	Species	Sordariomycetes_sp|SH222044.06FU
Ntot	16.8948	-0.233038	-0.367891	0.233422	Species	Nectriaceae_sp|SH219458.06FU
Cd	351.009	-0.11279	-0.367866	0.257888	Genus	Tricladium
Organic	104.251	-0.237666	-0.367649	0.225597	Species	Chaetothyriales_sp|SH209739.06FU
Pb	10.0492	-0.073025	-0.367558	0.346488	Species	Auxarthron_umbrinum|SH201682.06FU
Zn	10.0492	-0.122078	-0.367162	0.162798	Family	Paraglomeraceae
Zn	10.0492	-0.122078	-0.367162	0.162798	Genus	Paraglomus
Sand	104.251	-0.276415	-0.367095	0.274905	Species	Cylindrocarpon_sp|SH232149.06FU
Silt	16.8948	-0.231798	-0.366772	0.238775	Family	Ophiocordycipitaceae
Sand	104.251	-0.208703	-0.366384	0.271437	Species	Helotiales_sp|SH194386.06FU
Organic	104.251	-0.194049	-0.366081	0.234631	Genus	Pilidium
Organic	104.251	-0.194049	-0.366081	0.234631	Species	Pilidium_sp|SH197203.06FU
Clay	348.807	-0.218784	-0.366014	0.183852	Species	Spizellomyces_sp|SH229712.06FU
Ntot	104.251	-0.178283	-0.365896	0.219441	Genus	Pilidium
Ntot	104.251	-0.178283	-0.365896	0.219441	Species	Pilidium_sp|SH197203.06FU
Ntot	104.251	-0.225064	-0.365498	0.252167	Species	Chaetothyriales_sp|SH209739.06FU
Clay	104.251	-0.19761	-0.365445	0.23565	Species	Cylindrocarpon_olidum|SH232146.06FU
Zn	10.0492	-0.207116	-0.365066	0.284632	Genus	Ustilago
pH	240.557	NaN	-0.364631	0.14395	Genus	Clitocybula
Clay	104.251	-0.22595	-0.36435	0.275855	Family	Paxillaceae
Clay	104.251	-0.240069	-0.364074	0.239526	Species	Ascomycota_sp|SH236511.06FU
pH	16.8948	NaN	-0.36389	0.159327	Species	Talaromyces_sp|SH198687.06FU
Pb	10.0492	-0.074411	-0.363881	0.312518	Species	Dioszegia_fristingensis|SH196962.06FU
pH	240.557	NaN	-0.363699	0.189985	Species	Glomeraceae_sp|SH229314.06FU
Pb	174.807	-0.233066	-0.363649	0.218768	Family	Microascales_unidentified
Pb	174.807	-0.233066	-0.363649	0.218768	Genus	Microascales_unidentified_1
Pb	174.807	-0.233066	-0.363649	0.218768	Species	Microascales_sp|SH233631.06FU
Zn	10.0492	-0.157004	-0.363293	0.171865	Species	Cortinarius_sp|SH191887.06FU
CaCO3	104.251	-0.026868	-0.362999	0.358373	Family	Coniochaetaceae
Cd	10.0492	-0.176205	-0.362996	0.224098	Genus	Dactylella
Zn	10.0492	-0.093916	-0.3629	0.210861	Species	Archaeorhizomyces_sp|SH197012.06FU
CaCO3	16.8948	-0.234256	-0.362544	0.26988	Species	Herpotrichiellaceae_sp|SH209738.06FU
Cd	10.0492	-0.22268	-0.362361	0.235269	Species	Glomeraceae_sp|SH213625.06FU
Silt	104.251	-0.197083	-0.36146	0.221868	Species	Penicillium_inflatum|SH213220.06FU
CaCO3	104.251	-0.189798	-0.361432	0.182053	Order	Chytridiales
CaCO3	104.251	-0.189798	-0.361432	0.182053	Family	Incertae_sedis_64
CaCO3	104.251	-0.189798	-0.361432	0.182053	Genus	Delfinachytrium
CaCO3	104.251	-0.189798	-0.361432	0.182053	Species	Delfinachytrium_mesopotamicum|SH230015.06FU
Clay	16.8948	-0.335743	-0.360933	0.146722	Species	Clavicipitaceae_sp|SH211310.06FU
pH	104.251	NaN	-0.360472	0.21813	Order	Coniochaetales
Ntot	16.8948	-0.314969	-0.360443	0.26567	Order	Helotiales
pH	457.095	NaN	-0.358813	0.208985	Genus	Clavaria
pH	348.807	NaN	-0.358418	0.196231	Species	Glomus_sp|SH234534.06FU
Silt	104.251	-0.100507	-0.358315	0.303085	Species	Mortierella_globulifera|SH235686.06FU
Sand	104.251	-0.274329	-0.357953	0.170189	Species	Ascomycota_sp|SH196232.06FU
Organic	82.5005	-0.267408	-0.357257	0.230143	Species	Tetracladium_sp|SH216432.06FU
Zn	174.807	-0.075574	-0.35601	0.207452	Species	Fungi_sp|SH205662.06FU
Pb	10.0492	-0.335291	-0.355235	0.347927	Species	Mortierella_polygonia|SH211068.06FU
Zn	10.0492	-0.07439	-0.355033	0.239046	Order	Eurotiomycetes_unidentified
Zn	10.0492	-0.07439	-0.355033	0.239046	Family	Eurotiomycetes_unidentified_1
Zn	10.0492	-0.07439	-0.355033	0.239046	Genus	Eurotiomycetes_unidentified_1
CaCO3	104.251	-0.29984	-0.354854	0.317696	Species	Ascomycota_sp|SH211129.06FU
CaCO3	16.8948	-0.211466	-0.354753	0.187107	Species	Talaromyces_sp|SH198687.06FU
Cu	10.0492	-0.177027	-0.354566	0.266234	Species	Ascomycota_sp|SH226964.06FU
Pb	10.0492	-0.202806	-0.354434	0.206098	Species	Cylindrocarpon_ianthothele_var_ianthothele|SH235973.06FU
Ntot	681.452	-0.342126	-0.354298	0.232058	Class	Tremellomycetes
Organic	643.053	-0.29189	-0.353903	0.190325	Species	Ascomycota_sp|SH193627.06FU
CaCO3	104.251	-0.284249	-0.353893	0.322404	Family	Vibrisseaceae
Pb	10.0492	-0.069247	-0.353811	0.281132	Genus	Dioszegia
Silt	104.251	-0.166001	-0.352995	0.188898	Species	Chaetothyriales_sp|SH219004.06FU
Ntot	104.251	-0.285794	-0.35299	0.285191	Phylum	Basidiomycota
Clay	104.251	-0.307721	-0.352958	0.276951	Species	Hypocreales_sp|SH219542.06FU
Pb	10.0492	-0.180619	-0.352877	0.25529	Class	Exobasidiomycetes
Organic	104.251	-0.177555	-0.352339	0.371306	Genus	Mycoarthris
Pb	10.0492	-0.191693	-0.352005	0.247973	Species	Stachybotrys_eucylindrospora|SH227379.06FU
Pb	10.0492	-0.203247	-0.351934	0.233522	Species	Rhizophydium_sp|SH218302.06FU
Sand	104.251	-0.253625	-0.351617	0.178315	Order	Glomeromycetes_unidentified
Sand	104.251	-0.253625	-0.351617	0.178315	Family	Glomeromycetes_unidentified_1
Sand	104.251	-0.253625	-0.351617	0.178315	Genus	Glomeromycetes_unidentified_1
Sand	104.251	-0.253625	-0.351617	0.178315	Species	Glomeromycetes_sp|SH200228.06FU
Sand	457.095	-0.21539	-0.351299	0.223383	Genus	Apodus
Sand	457.095	-0.21539	-0.351299	0.223383	Species	Apodus_sp|SH222737.06FU
Silt	104.251	-0.204109	-0.350966	0.268474	Species	Ganoderma_lucidum|SH215538.06FU
Clay	348.807	-0.116264	-0.350907	0.173837	Species	Hypocreales_sp|SH223990.06FU
Zn	10.0492	-0.136167	-0.35068	0.192061	Species	Drechslera_sp_BAFC_3419|SH221009.06FU
Organic	16.8948	-0.218258	-0.350421	0.200481	Species	Hyponectriaceae_sp|SH216944.06FU
CaCO3	104.251	-0.149908	-0.35014	0.260022	Species	Pleosporales_sp|SH227424.06FU
Ntot	104.251	-0.150522	-0.34953	0.258213	Species	Lecythophora_fasciculata|SH226440.06FU
Ntot	503.163	-0.298639	-0.349479	0.227812	Species	Chaetomiaceae_sp|SH234920.06FU
Pb	10.0492	-0.217604	-0.348946	0.328609	Genus	Ustilago
Organic	348.807	-0.159302	-0.348945	0.186858	Family	Roesleriaceae
Organic	348.807	-0.159302	-0.348945	0.186858	Genus	Roesleria
Organic	348.807	-0.159302	-0.348945	0.186858	Species	Roesleria_subterranea|SH201353.06FU
Silt	16.8948	-0.192177	-0.348129	0.20614	Genus	Mycoarthris
CvsN	16.8948	-0.15419	-0.348016	0.214595	Genus	Rhodotorula
Zn	10.0492	-0.205738	-0.347911	0.277434	Species	Ustilago_striiformis|SH237191.06FU
Silt	16.8948	-0.030141	-0.347374	0.222207	Species	Sordariomycetes_sp|SH216771.06FU
pH	104.251	NaN	-0.347262	0.164044	Genus	Phaeocytostroma
pH	104.251	NaN	-0.347262	0.164044	Species	Phaeocytostroma_ambiguum|SH194759.06FU
Pb	10.0492	-0.325171	-0.347117	0.359371	Species	Tetracladium_sp|SH216438.06FU
pH	104.251	NaN	-0.346756	0.307024	Species	Mortierella_globulifera|SH235686.06FU
Organic	104.251	-0.178227	-0.346728	0.321986	Family	Hyaloscyphaceae
Sand	104.251	-0.19288	-0.346397	0.284658	Order	Archaeorhizomycetes_unidentified
Sand	104.251	-0.19288	-0.346397	0.284658	Family	Archaeorhizomycetes_unidentified_1
Sand	104.251	-0.19288	-0.346397	0.284658	Genus	Archaeorhizomycetes_unidentified_1
Sand	104.251	-0.19288	-0.346397	0.284658	Species	Archaeorhizomycetes_sp|SH198727.06FU
CaCO3	348.807	-0.235381	-0.345719	0.220571	Species	Trichocomaceae_sp|SH225848.06FU
Pb	315.489	-0.211465	-0.345694	0.201222	Species	Fungi_sp|SH239608.06FU
CaCO3	104.251	-0.19665	-0.345604	0.318774	Species	Penicillium_novae-zeelandiae|SH231334.06FU
Pb	10.0492	-0.189748	-0.344918	0.257339	Species	Glomus_sp|SH219037.06FU
Pb	10.0492	-0.150962	-0.344556	0.241542	Species	Ilyonectria_anthuriicola|SH217304.06FU
CaCO3	104.251	-0.168682	-0.344082	0.192068	Species	Hirsutella_rhossiliensis|SH227636.06FU
Ntot	967.311	-0.296049	-0.34394	0.211124	Genus	Chaetomiaceae_unidentified
Organic	312.949	-0.140977	-0.34376	0.187748	Family	Dothidotthiaceae
Organic	312.949	-0.140977	-0.34376	0.187748	Genus	Spencermartinsia
Organic	312.949	-0.140977	-0.34376	0.187748	Species	Spencermartinsia_viticola|SH236111.06FU
Zn	10.0492	-0.081135	-0.343571	0.200018	Species	Eurotiomycetes_sp|SH210283.06FU
Clay	16.8948	-0.333772	-0.3433	0.150607	Genus	Clavicipitaceae_unidentified
pH	681.452	NaN	-0.342698	0.161345	Species	Pleosporales_sp|SH194654.06FU
Silt	104.251	-0.218419	-0.342688	0.303477	Species	Penicillium_virgatum|SH201030.06FU
CaCO3	348.807	-0.259003	-0.342269	0.248811	Genus	Cortinarius
CaCO3	240.557	-0.101878	-0.341975	0.259614	Family	Cortinariaceae
Ntot	104.251	-0.085937	-0.341453	0.306257	Class	Wallemiomycetes
Organic	348.807	-0.184654	-0.341376	0.212099	Species	Ascomycota_sp|SH194382.06FU
Silt	104.251	-0.204834	-0.340989	0.258447	Family	Sclerodermataceae
Silt	104.251	-0.204812	-0.340989	0.258447	Genus	Scleroderma
Sand	104.251	-0.335001	-0.34071	0.378148	Species	Mortierella_polygonia|SH211068.06FU
CaCO3	104.251	-0.096128	-0.340426	0.220196	Genus	Chaetosphaeria
CaCO3	104.251	-0.096128	-0.340426	0.220196	Species	Chaetosphaeria_sp|SH234443.06FU
pH	16.8948	NaN	-0.340297	0.251348	Genus	Paecilomyces
Ntot	348.807	-0.120292	-0.340173	0.230204	Family	Dothidotthiaceae
Ntot	348.807	-0.120292	-0.340173	0.230204	Genus	Spencermartinsia
Ntot	348.807	-0.120292	-0.340173	0.230204	Species	Spencermartinsia_viticola|SH236111.06FU
Sand	104.251	-0.425669	-0.339764	0.326575	Family	Sporormiaceae
CvsN	104.251	-0.14563	-0.339294	0.214662	Genus	Ustilago
CvsN	104.251	-0.099934	-0.338997	0.254494	Order	Chaetosphaeriales
Organic	348.807	-0.194648	-0.338893	0.254259	Species	Ascomycota_sp|SH238586.06FU
Cu	10.0492	-0.174354	-0.338686	0.272912	Species	Trichosporon_gracile|SH218728.06FU
CvsN	104.251	-0.099687	-0.338659	0.254494	Family	Chaetosphaeriaceae
Pb	10.0492	-0.153966	-0.3386	0.196995	Species	Archaeorhizomyces_sp|SH197195.06FU
Zn	388.725	-0.11578	-0.338599	0.212119	Species	Rhizophlyctis_rosea|SH205067.06FU
pH	0.00214037	NaN	-0.338506	0.127823	Order	Glomeromycetes_unidentified
pH	0.00214037	NaN	-0.338506	0.127823	Family	Glomeromycetes_unidentified_1
pH	0.00214037	NaN	-0.338506	0.127823	Genus	Glomeromycetes_unidentified_1
pH	0.00214037	NaN	-0.338506	0.127823	Species	Glomeromycetes_sp|SH200228.06FU
Pb	10.0492	-0.279124	-0.338113	0.254331	Order	Rhizophydiales
Silt	104.251	-0.247592	-0.338055	0.415176	Genus	Pleosporaceae_unidentified
Zn	582.263	-0.183247	-0.337854	0.175929	Species	Dactylella_rhopalota|SH213362.06FU
Clay	16.8948	-0.218674	-0.337397	0.205648	Genus	Pyrenochaeta
Cu	10.0492	-0.132184	-0.337373	0.21046	Species	Fungi_sp|SH239608.06FU
pH	104.251	NaN	-0.337171	0.213985	Family	Tremellales_unidentified
pH	104.251	NaN	-0.337171	0.213985	Genus	Tremellales_unidentified_1
Clay	16.8948	-0.217835	-0.337068	0.199392	Species	Pyrenochaeta_lycopersici|SH240064.06FU
CvsN	104.251	-0.14423	-0.336866	0.214237	Species	Ustilago_striiformis|SH237191.06FU
Sand	104.251	-0.15583	-0.336864	0.145274	Genus	Emericella
Sand	104.251	-0.15583	-0.336864	0.145274	Species	Emericella_foeniculicola|SH210969.06FU
Sand	16.8948	-0.399506	-0.336819	0.253157	Genus	Podospora
CaCO3	104.251	-0.178404	-0.336635	0.177918	Genus	Phaeocytostroma
CaCO3	104.251	-0.178404	-0.336635	0.177918	Species	Phaeocytostroma_ambiguum|SH194759.06FU
Organic	104.251	-0.248304	-0.335732	0.197141	Species	Ceratobasidium_sp|SH227162.06FU
Ntot	681.061	-0.147505	-0.335562	0.154195	Family	Roesleriaceae
Ntot	681.061	-0.147505	-0.335562	0.154195	Genus	Roesleria
Ntot	681.061	-0.147505	-0.335562	0.154195	Species	Roesleria_subterranea|SH201353.06FU
Cu	10.0492	-0.065027	-0.335504	0.314467	Species	Ascomycota_sp|SH195163.06FU
Organic	104.251	-0.218651	-0.335267	0.148941	Species	Ascomycota_sp|SH210863.06FU
Pb	10.0492	-0.275097	-0.333998	0.239908	Family	Incertae_sedis_61
Pb	10.0492	-0.275097	-0.333998	0.239908	Genus	Operculomyces
Pb	10.0492	-0.275097	-0.333998	0.239908	Species	Operculomyces_laminatus|SH208245.06FU
Pb	10.0492	-0.135985	-0.333208	0.244567	Species	Glomeraceae_sp|SH213625.06FU
Clay	0.00111496	-0.275922	-0.333062	0.166802	Genus	Gliomastix
Clay	0.00111496	-0.275922	-0.333062	0.166802	Species	Gliomastix_masseei|SH219540.06FU
pH	104.251	NaN	-0.332973	0.22887	Genus	Purpureocillium
pH	104.251	NaN	-0.332973	0.22887	Species	Purpureocillium_lavendulum|SH224001.06FU
CvsN	603.56	-0.194968	-0.332898	0.186801	Order	Archaeorhizomycetes_unidentified
CvsN	603.56	-0.194968	-0.332898	0.186801	Family	Archaeorhizomycetes_unidentified_1
CvsN	603.56	-0.194968	-0.332898	0.186801	Genus	Archaeorhizomycetes_unidentified_1
CvsN	603.56	-0.194968	-0.332898	0.186801	Species	Archaeorhizomycetes_sp|SH198727.06FU
CaCO3	16.8948	-0.160917	-0.33286	0.205457	Species	Pleosporales_sp|SH194654.06FU
Cd	10.0492	-0.188546	-0.33245	0.29114	Species	Sordariomycetes_sp|SH236270.06FU
Organic	16.8948	-0.157156	-0.332393	0.224113	Species	Sordariales_sp|SH195274.06FU
Pb	10.0492	-0.196707	-0.332087	0.305898	Species	Glomeraceae_sp|SH216859.06FU
Ntot	681.452	-0.276949	-0.331841	0.180815	Species	Ascomycota_sp|SH193627.06FU
Sand	104.251	-0.149291	-0.331794	0.272776	Order	Rhizophydiales
Silt	681.452	-0.243949	-0.331606	0.263214	Family	Agaricaceae
Organic	16.8948	-0.406463	-0.331504	0.323517	Phylum	Ascomycota
Cu	10.0492	-0.03531	-0.331474	0.298989	Order	Trichosporonales
Cu	10.0492	-0.03531	-0.331474	0.298989	Family	Trichosporonaceae
Cu	10.0492	-0.03531	-0.331474	0.298989	Genus	Trichosporon
Sand	104.251	-0.40922	-0.331427	0.350031	Species	Preussia_flanaganii|SH190474.06FU
Silt	104.251	-0.245241	-0.331283	0.349951	Species	Cladophialophora_chaetospira|SH214956.06FU
CvsN	643.053	-0.234898	-0.331278	0.24091	Species	Paecilomyces_marquandii|SH228960.06FU
Cd	818.78	-0.216058	-0.33103	0.227541	Species	Ascomycota_sp|SH194382.06FU
Silt	104.251	-0.211862	-0.330892	0.207449	Species	Hyponectriaceae_sp|SH216944.06FU
Cd	315.489	-0.183356	-0.330823	0.151293	Family	Saccharomycetaceae
pH	643.053	NaN	-0.33071	0.228248	Species	Alternaria_metachromatica|SH224792.06FU
Pb	10.0492	-0.140758	-0.329984	0.322035	Species	Aspergillus_fumigatus|SH199400.06FU
Cu	10.0492	-0.148188	-0.329967	0.195969	Species	Sordariomycetes_sp|SH211130.06FU
Ntot	104.251	-0.218707	-0.329951	0.180085	Species	Ascomycota_sp|SH210863.06FU
Zn	10.0492	-0.19852	-0.329797	0.193844	Family	Lipomycetaceae
Zn	10.0492	-0.19852	-0.329797	0.193844	Genus	Lipomyces
Sand	104.251	-0.114885	-0.329742	0.330932	Species	Auxarthron_umbrinum|SH201682.06FU
Cd	351.009	-0.217984	-0.32973	0.183764	Species	Chaetothyriales_sp|SH209739.06FU
Zn	10.0492	-0.139206	-0.329219	0.266081	Species	Podospora_sp|SH218749.06FU
Sand	104.251	-0.380895	-0.328777	0.353069	Genus	Tetracladium
CaCO3	104.251	0.090642	-0.328725	0.37711	Species	Auxarthron_umbrinum|SH201682.06FU
CaCO3	16.8948	-0.200525	-0.328498	0.308013	Species	Exophiala_opportunistica|SH230197.06FU
Pb	10.0492	-0.038484	-0.328488	0.279511	Species	Sordariomycetes_sp|SH236270.06FU
Pb	982.093	-0.214658	-0.328388	0.19654	Species	Phialocephala_sp|SH234444.06FU
Cu	256.548	-0.193274	-0.328332	0.25215	Genus	Preussia
Clay	503.163	-0.223249	-0.328232	0.187059	Genus	Bionectriaceae_unidentified
Ntot	457.095	-0.209109	-0.327664	0.202505	Family	Pleomassariaceae
Pb	10.0492	-0.215946	-0.327635	0.316442	Species	Ustilago_striiformis|SH237191.06FU
CaCO3	104.251	-0.205334	-0.326875	0.384393	Species	Sordariomycetes_sp|SH236270.06FU
CaCO3	16.8948	-0.170157	-0.326717	0.175817	Genus	Hirsutella
pH	104.251	NaN	-0.326534	0.221232	Species	Ascomycota_sp|SH211129.06FU
Sand	348.807	-0.408163	-0.326388	0.226533	Order	Pleosporales
Pb	10.0492	-0.111008	-0.326102	0.320889	Family	Incertae_sedis_11
Pb	675.244	-0.229383	-0.325822	0.231779	Species	Tetracladium_maxilliforme|SH216421.06FU
Silt	681.452	-0.22098	-0.325567	0.146469	Family	Pleomassariaceae
Silt	104.251	-0.142883	-0.325338	0.262953	Species	Geminibasidium_sp|SH204173.06FU
Cd	0.00186959	-0.253577	-0.324815	0.192074	Order	Cystofilobasidiales
Silt	713.325	-0.219712	-0.324809	0.148625	Genus	Pleomassariaceae_unidentified
Silt	713.325	-0.219712	-0.324809	0.148625	Species	Pleomassariaceae_sp|SH194663.06FU
Pb	10.0492	-0.103762	-0.324727	0.26593	Species	Schwanniomyces_yamadae|SH209133.06FU
Sand	104.251	-0.406051	-0.324448	0.30599	Genus	Preussia
Sand	681.061	-0.207853	-0.324329	0.219235	Species	Sordariomycetes_sp|SH225397.06FU
Zn	351.009	-0.233165	-0.324226	0.247827	Family	Microascales_unidentified
Zn	351.009	-0.233165	-0.324226	0.247827	Genus	Microascales_unidentified_1
Zn	351.009	-0.233165	-0.324226	0.247827	Species	Microascales_sp|SH233631.06FU
Cd	858.672	-0.218133	-0.324207	0.204287	Family	Massarinaceae
Ntot	977.741	-0.1044	-0.323953	0.228002	Family	Botryosphaeriaceae
Ntot	312.949	-0.207324	-0.323916	0.197943	Genus	Pleomassariaceae_unidentified
Ntot	312.949	-0.207324	-0.323916	0.197943	Species	Pleomassariaceae_sp|SH194663.06FU
CaCO3	104.251	-0.007048	-0.323874	0.335352	Genus	Lecythophora
pH	0.00316309	NaN	-0.323799	0.152325	Species	Ascomycota_sp|SH206984.06FU
Zn	0.00166434	-0.19514	-0.323031	0.19135	Order	Ustilaginales
Organic	713.325	-0.271327	-0.322646	0.251537	Species	Chaetomiaceae_sp|SH234920.06FU
Zn	0.00166434	-0.194915	-0.322591	0.192846	Family	Ustilaginaceae
CvsN	104.251	-0.148	-0.322512	0.276348	Species	Chloridium_sp_GHJ_3|SH234445.06FU
CaCO3	240.557	-0.169538	-0.321666	0.187247	Species	Helotiales_sp|SH209188.06FU
CvsN	348.807	-0.189266	-0.321654	0.266991	Species	Mortierella_sp|SH218045.06FU
Clay	348.807	-0.28236	-0.321406	0.207057	Genus	Psathyrella
Sand	104.251	-0.136165	-0.321338	0.268682	Family	Incertae_sedis_61
Sand	104.251	-0.136165	-0.321338	0.268682	Genus	Operculomyces
Sand	104.251	-0.136165	-0.321338	0.268682	Species	Operculomyces_laminatus|SH208245.06FU
pH	348.807	NaN	-0.321327	0.154614	Species	Glomeraceae_sp|SH240236.06FU
Ntot	0.00134393	-0.135085	-0.321323	0.246768	Order	Botryosphaeriales
Clay	104.251	-0.302798	-0.321259	0.200127	Species	Hypocreales_sp|SH211523.06FU
CaCO3	104.251	-0.228379	-0.321163	0.343105	Species	Ascomycota_sp|SH236035.06FU
CaCO3	348.807	-0.210316	-0.320784	0.20403	Species	Sordariales_sp|SH195274.06FU
CaCO3	16.8948	-0.175804	-0.320769	0.133169	Species	Glomeraceae_sp|SH240236.06FU
pH	556.032	NaN	-0.320671	0.150073	Order	Chytridiales
pH	556.032	NaN	-0.320671	0.150073	Family	Incertae_sedis_64
pH	556.032	NaN	-0.320671	0.150073	Genus	Delfinachytrium
pH	556.032	NaN	-0.320671	0.150073	Species	Delfinachytrium_mesopotamicum|SH230015.06FU
Cd	818.78	-0.117635	-0.320614	0.182547	Species	Sordariomycetes_sp|SH223477.06FU
Ntot	16.8948	-0.182694	-0.32045	0.169844	Species	Herpotrichiellaceae_sp|SH235894.06FU
Ntot	78.6506	-0.142121	-0.320133	0.213294	Species	Sordariales_sp|SH195274.06FU
Cd	315.489	-0.182921	-0.319979	0.194698	Species	Fungi_sp|SH239608.06FU
pH	0.00211834	NaN	-0.319957	0.223198	Species	Auxarthron_umbrinum|SH201682.06FU
Silt	104.251	-0.13544	-0.319846	0.215583	Species	Scleroderma_areolatum|SH238662.06FU
Silt	681.452	-0.24074	-0.31966	0.178359	Species	Myrothecium_sp|SH222580.06FU
Silt	104.251	-0.219046	-0.319584	0.26534	Family	Helotiaceae
Ntot	0.00194171	-0.179997	-0.319451	0.2156	Species	Ascomycota_sp|SH194382.06FU
Clay	0.00208173	-0.295235	-0.319435	0.216669	Species	Mortierella_sp|SH218046.06FU
Pb	10.0492	-0.221466	-0.319187	0.283403	Species	Podospora_sp|SH218749.06FU
Organic	681.061	-0.155736	-0.319049	0.215405	Genus	Ascobolus
pH	681.061	NaN	-0.319023	0.206924	Species	Paecilomyces_marquandii|SH228960.06FU
Clay	0.00117797	-0.200581	-0.318626	0.225833	Class	Archaeorhizomycetes
Cd	912.054	-0.182611	-0.318551	0.191968	Genus	Myrothecium
Ntot	0.00107451	-0.170514	-0.31855	0.200604	Order	Incertae_sedis_8
CaCO3	348.807	-0.230309	-0.318455	0.26252	Genus	Herpotrichiellaceae_unidentified
CvsN	681.452	-0.148155	-0.318442	0.195497	Order	Sporidiobolales
Silt	104.251	-0.281574	-0.318278	0.167934	Species	Capronia_peltigerae|SH209735.06FU
Ntot	0.00211834	-0.146424	-0.31772	0.25368	Species	Chalara_sp|SH215703.06FU
Ntot	78.6506	-0.14935	-0.31709	0.205698	Order	Diaporthales
Sand	643.053	-0.208827	-0.31702	0.163977	Family	Archaeosporaceae
Sand	643.053	-0.208827	-0.31702	0.163977	Genus	Archaeosporaceae_unidentified
CaCO3	16.8948	-0.213237	-0.316865	0.287536	Species	Pleosporales_sp|SH196178.06FU
Zn	912.054	-0.125979	-0.316788	0.215667	Genus	Trechispora
Silt	681.452	-0.250415	-0.316491	0.161023	Species	Trichocomaceae_sp|SH213197.06FU
Pb	912.054	-0.16699	-0.316177	0.183463	Order	Microbotryomycetes_unidentified
Pb	912.054	-0.16699	-0.316177	0.183463	Family	Microbotryomycetes_unidentified_1
Pb	912.054	-0.16699	-0.316177	0.183463	Genus	Microbotryomycetes_unidentified_1
Pb	912.054	-0.16699	-0.316177	0.183463	Species	Microbotryomycetes_sp|SH239471.06FU
CaCO3	16.8948	-0.155598	-0.315767	0.246925	Species	Trichoderma_stromaticum|SH211674.06FU
Cd	0.00224619	-0.254432	-0.315538	0.221983	Species	Tetracladium_sp|SH216432.06FU
Pb	174.807	-0.014896	-0.315341	0.234174	Order	Archaeorhizomycetes_unidentified
Pb	174.807	-0.014896	-0.315341	0.234174	Family	Archaeorhizomycetes_unidentified_1
Pb	174.807	-0.014896	-0.315341	0.234174	Genus	Archaeorhizomycetes_unidentified_1
Pb	174.807	-0.014896	-0.315341	0.234174	Species	Archaeorhizomycetes_sp|SH198727.06FU
CaCO3	16.8948	-0.198916	-0.315081	0.275873	Species	Phaeosphaeria_sp|SH207014.06FU
CvsN	0.00205378	-0.289476	-0.314995	0.252563	Genus	Paecilomyces
pH	56.3917	NaN	-0.314961	0.127817	Species	Auriculariales_sp|SH241192.06FU
Sand	503.163	-0.15884	-0.314883	0.15987	Species	Clavaria_sp|SH221459.06FU
Silt	104.251	-0.145369	-0.314866	0.272134	Species	Ascomycota_sp|SH213937.06FU
CvsN	956.728	-0.056012	-0.314296	0.215324	Genus	Auxarthron
Sand	104.251	-0.313142	-0.313852	0.27209	Species	Podospora_myriaspora|SH222871.06FU
Organic	503.163	-0.176618	-0.313063	0.253597	Family	Massarinaceae
pH	104.251	NaN	-0.313025	0.161683	Family	Paraglomeraceae
pH	104.251	NaN	-0.313025	0.161683	Genus	Paraglomus
Ntot	0.00308628	-0.142225	-0.313009	0.203024	Genus	Myrothecium
Organic	0.00306953	-0.268009	-0.312985	0.24958	Genus	Chaetomiaceae_unidentified
CvsN	643.053	-0.147836	-0.31285	0.222093	Family	Incertae_sedis_25
pH	16.8948	NaN	-0.312756	0.224306	Species	Clavaria_sp|SH221461.06FU
Organic	16.8948	-0.176752	-0.312694	0.138886	Species	Herpotrichiellaceae_sp|SH235894.06FU
Zn	0.00119261	-0.162098	-0.312673	0.169697	Family	Archaeosporaceae
Zn	0.00119261	-0.162098	-0.312673	0.169697	Genus	Archaeosporaceae_unidentified
Organic	104.251	-0.1944	-0.312478	0.185531	Species	Xylariales_sp|SH216931.06FU
Zn	0.00312219	-0.094871	-0.31238	0.188172	Species	Clavaria_sp|SH221461.06FU
Silt	0.00142253	-0.283829	-0.312356	0.270651	Species	Pleosporales_sp|SH211756.06FU
Silt	312.949	-0.134482	-0.312133	0.280189	Species	Bovista_promontorii|SH191492.06FU
Organic	713.325	-0.159394	-0.312113	0.188489	Genus	Trichocomaceae_unidentified
Organic	0.003134	-0.221436	-0.311743	0.199447	Species	Nectriaceae_sp|SH219458.06FU
Cu	982.093	-0.124466	-0.311608	0.123501	Species	Herpotrichiellaceae_sp|SH211543.06FU
Ntot	104.251	-0.190216	-0.311463	0.176912	Species	Xylariales_sp|SH216931.06FU
Silt	104.251	-0.287613	-0.31145	0.309052	Genus	Chloridium
Pb	10.0492	-0.062294	-0.311303	0.274975	Genus	Sphaerulina
Pb	10.0492	-0.062294	-0.311303	0.274975	Species	Sphaerulina_pseudovirgaureae|SH212655.06FU
Ntot	0.00194221	-0.131681	-0.311247	0.185312	Species	Tremellomycetes_sp|SH217063.06FU
Zn	10.0492	-0.092743	-0.311177	0.139172	Genus	Emericella
Zn	10.0492	-0.092743	-0.311177	0.139172	Species	Emericella_foeniculicola|SH210969.06FU
Organic	0.00116901	-0.08086	-0.311009	0.180268	Genus	Cadophora
Organic	0.00116901	-0.08086	-0.311009	0.180268	Species	Cadophora_luteo-olivacea|SH204718.06FU
Ntot	240.557	-0.273835	-0.310758	0.345353	Order	Wallemiomycetes_unidentified
Ntot	240.557	-0.273835	-0.310758	0.345353	Family	Wallemiomycetes_unidentified_1
Ntot	240.557	-0.273835	-0.310758	0.345353	Genus	Wallemiomycetes_unidentified_1
Ntot	240.557	-0.273835	-0.310758	0.345353	Species	Wallemiomycetes_sp|SH218776.06FU
Pb	0.00460464	-0.218004	-0.310616	0.194272	Class	Chytridiomycetes
Sand	16.8948	-0.104189	-0.310313	0.252736	Species	Ascomycota_sp|SH195163.06FU
Organic	0.00337647	-0.167215	-0.310096	0.200868	Species	Chalara_sp|SH215703.06FU
Organic	0.0028239	-0.136395	-0.309365	0.205656	Order	Botryosphaeriales
Zn	0.00460464	-0.195123	-0.309095	0.181579	Class	Ustilaginomycetes
Zn	351.009	-0.128468	-0.309061	0.210317	Order	Archaeorhizomycetes_unidentified
Zn	351.009	-0.128468	-0.309061	0.210317	Family	Archaeorhizomycetes_unidentified_1
Zn	351.009	-0.128468	-0.309061	0.210317	Genus	Archaeorhizomycetes_unidentified_1
Zn	351.009	-0.128468	-0.309061	0.210317	Species	Archaeorhizomycetes_sp|SH198727.06FU
Ntot	104.251	-0.03273	-0.308954	0.27543	Species	Sordariomycetes_sp|SH216771.06FU
Organic	457.095	-0.276668	-0.308734	0.305564	Order	Wallemiomycetes_unidentified
Organic	457.095	-0.276668	-0.308734	0.305564	Family	Wallemiomycetes_unidentified_1
Organic	457.095	-0.276668	-0.308734	0.305564	Genus	Wallemiomycetes_unidentified_1
Organic	457.095	-0.276668	-0.308734	0.305564	Species	Wallemiomycetes_sp|SH218776.06FU
Ntot	713.325	-0.138795	-0.308688	0.18204	Family	Diaporthaceae
Silt	457.095	-0.240061	-0.308094	0.174215	Species	Hirsutella_rhossiliensis|SH227636.06FU
pH	104.251	NaN	-0.307976	0.236129	Order	Paraglomerales
Clay	16.8948	-0.039808	-0.307614	0.2411	Species	Podospora_sp|SH234976.06FU
Cd	13.0012	-0.185181	-0.307598	0.199855	Species	Ilyonectria_anthuriicola|SH217304.06FU
Sand	457.095	-0.168438	-0.307167	0.228475	Class	Chytridiomycetes
Sand	16.8948	-0.178643	-0.307001	0.271795	Species	Mortierella_sp|SH218045.06FU
CaCO3	16.8948	-0.164387	-0.306844	0.18475	Genus	Tremella
CaCO3	16.8948	-0.164387	-0.306844	0.18475	Species	Tremella_sp|SH223576.06FU
Sand	0.00104166	-0.147399	-0.306785	0.191419	Species	Gibberella_pulicaris|SH217407.06FU
Organic	0.00176629	-0.101114	-0.306465	0.202886	Family	Botryosphaeriaceae
Cu	351.009	-0.104919	-0.306206	0.197948	Species	Dothideomycetes_sp|SH223807.06FU
Clay	0.0021475	-0.312728	-0.306135	0.187959	Species	Ascomycota_sp|SH233666.06FU
CaCO3	240.557	-0.158993	-0.305969	0.125268	Species	Auriculariales_sp|SH241192.06FU
Silt	348.807	-0.254771	-0.305881	0.203503	Family	Dermateaceae
CvsN	603.56	-0.242179	-0.305372	0.279547	Species	Cystofilobasidiales_sp|SH213827.06FU
CvsN	603.56	-0.242162	-0.305306	0.279547	Family	Cystofilobasidiales_unidentified
CvsN	603.56	-0.242162	-0.305306	0.279547	Genus	Cystofilobasidiales_unidentified_1
Pb	0.00305635	-0.219485	-0.305269	0.203887	Genus	Phialocephala
Zn	912.054	-0.164122	-0.305054	0.159125	Species	Rhizophydium_sp|SH218302.06FU
Ntot	240.557	-0.22865	-0.304808	0.193681	Species	Ceratobasidium_sp|SH227162.06FU
Ntot	618.042	-0.12473	-0.304787	0.23871	Genus	Ascobolus
Cd	398.596	-0.183573	-0.304592	0.142601	Species	Aspergillus_iizukae|SH236358.06FU
Pb	10.0492	-0.188964	-0.304567	0.223155	Species	Podospora_myriaspora|SH222871.06FU
CaCO3	104.251	0.0057	-0.304527	0.309567	Species	Lecythophora_sp|SH235858.06FU
Ntot	681.452	-0.144366	-0.304374	0.200064	Genus	Trichocomaceae_unidentified
pH	0.0117629	NaN	-0.304371	0.191666	Family	Glomeraceae
Organic	681.452	-0.152262	-0.304321	0.214564	Species	Tremellomycetes_sp|SH217063.06FU
Organic	0.00169946	-0.178804	-0.304269	0.181782	Genus	Diplodia
Organic	0.00169946	-0.178804	-0.304269	0.181782	Species	Diplodia_allocellula|SH236108.06FU
Cu	10.0492	-0.137999	-0.304251	0.208057	Species	Mortierella_sp|SH211067.06FU
Pb	0.00111962	-0.177126	-0.303997	0.134785	Species	Myrothecium_sp_CCN22|SH199503.06FU
Cu	10.0492	-0.196069	-0.303922	0.338343	Species	Pochonia_chlamydosporia|SH211307.06FU
Pb	10.0492	-0.218899	-0.303769	0.352007	Class	Ustilaginomycetes
Zn	0.0015194	-0.12433	-0.303202	0.205873	Species	Trechispora_sp|SH228892.06FU
CvsN	104.251	-0.147673	-0.303078	0.234176	Genus	Chloridium
Sand	348.807	-0.274489	-0.302864	0.212491	Species	Rhizophlyctis_rosea|SH205069.06FU
Pb	256.548	-0.161339	-0.302801	0.188969	Family	Entylomataceae
Pb	256.548	-0.161339	-0.302801	0.188969	Genus	Entyloma
Cu	982.093	-0.099779	-0.302681	0.177205	Species	Psathyrellaceae_sp|SH229044.06FU
Clay	0.0023186	-0.213089	-0.302638	0.127223	Species	Ramicandelaber_sp_HMH_2010b|SH237552.06FU
Pb	0.00208231	-0.070991	-0.302636	0.230694	Species	Sordariomycetes_sp|SH223477.06FU
Pb	10.0492	-0.124148	-0.302493	0.281188	Genus	Schwanniomyces
Pb	10.0492	-0.218587	-0.302206	0.381493	Family	Ustilaginaceae
Organic	104.251	-0.283244	-0.301946	0.339778	Species	Tetracladium_sp_WMM_2012d|SH216428.06FU
Sand	348.807	-0.23391	-0.30175	0.143379	Species	Agaricales_sp|SH199670.06FU
Pb	315.489	-0.165249	-0.301561	0.188969	Order	Entylomatales
Ntot	503.163	-0.175112	-0.301452	0.216512	Genus	Diplodia
Ntot	503.163	-0.175112	-0.301452	0.216512	Species	Diplodia_allocellula|SH236108.06FU
Cu	10.0492	-0.179514	-0.301449	0.295259	Order	Pleosporales
Cd	10.0492	-0.201316	-0.301437	0.232492	Species	Rhizophydium_sp|SH218302.06FU
CaCO3	104.251	-0.200789	-0.301171	0.348314	Species	Glomeraceae_sp|SH216859.06FU
Pb	10.0492	-0.052402	-0.301067	0.304985	Species	Dioszegia_sp|SH196964.06FU
Silt	0.00200767	-0.305183	-0.300944	0.190283	Class	Agaricomycetes
Pb	0.00128955	-0.049015	-0.300617	0.200103	Species	Ascomycota_sp|SH216151.06FU
CaCO3	16.8948	-0.134189	-0.300498	0.155794	Species	Paraglomus_sp|SH203447.06FU
Cu	10.0492	-0.201474	-0.300344	0.30653	Genus	Pochonia
Zn	0.0015194	-0.124873	-0.300286	0.212419	Family	Hydnodontaceae
pH	348.807	NaN	-0.300264	0.232753	Family	Mycosphaerellaceae
Organic	16.8948	-0.186323	-0.300174	0.22675	Genus	Pleosporaceae_unidentified
Ntot	16.8948	-0.165059	-0.299946	0.214575	Family	Massarinaceae
Pb	315.489	-0.131039	-0.299781	0.199919	Species	Kurtzmanomyces_tardus|SH217656.06FU
Pb	10.0492	-0.218303	-0.299633	0.381493	Order	Ustilaginales
CaCO3	104.251	-0.081439	-0.299616	0.135343	Species	Basidiomycota_sp|SH228594.06FU
Cu	398.596	-0.301223	-0.299543	0.280041	Genus	Paecilomyces
Ntot	681.452	-0.17291	-0.299475	0.242634	Family	Xylariales_unidentified
Ntot	681.452	-0.17291	-0.299475	0.242634	Genus	Xylariales_unidentified_1
Ntot	0.00107451	-0.216903	-0.299425	0.229477	Species	Cystofilobasidium_infirmominiatum|SH212071.06FU
Zn	315.489	-0.218973	-0.299377	0.30717	Species	Basidiomycota_sp|SH217991.06FU
Sand	0.00401926	0.04884	-0.299141	0.243516	Order	Incertae_sedis_7
Zn	351.009	-0.123577	-0.299081	0.137858	Family	Tremellales_unidentified
Zn	351.009	-0.123577	-0.299081	0.137858	Genus	Tremellales_unidentified_1
Silt	643.053	-0.077175	-0.298559	0.191261	Order	Polyporales
Zn	0.0017493	-0.10611	-0.298512	0.288045	Species	Auxarthron_umbrinum|SH201682.06FU
Pb	10.0492	-0.13039	-0.298177	0.300964	Class	Saccharomycetes
Pb	10.0492	-0.13039	-0.298177	0.300964	Order	Saccharomycetales
pH	104.251	NaN	-0.297388	0.140481	Species	Paraglomus_laccatum|SH203448.06FU
Zn	675.244	-0.148414	-0.297376	0.168095	Species	Aspergillus_iizukae|SH236358.06FU
pH	0.01398	NaN	-0.297317	0.189458	Order	Glomerales
Ntot	0.00176629	-0.061746	-0.297307	0.187122	Genus	Cadophora
Ntot	0.00176629	-0.061746	-0.297307	0.187122	Species	Cadophora_luteo-olivacea|SH204718.06FU
Organic	681.452	-0.341114	-0.297112	0.242347	Genus	Tetracladium
CaCO3	16.8948	-0.146158	-0.29708	0.127303	Species	Paraglomus_laccatum|SH203448.06FU
Silt	104.251	-0.144638	-0.296664	0.234133	Species	Fungi_sp|SH220785.06FU
Sand	0.0190415	-0.227146	-0.296624	0.194469	Genus	Rhexocercosporidium
Sand	0.0190415	-0.227146	-0.296624	0.194469	Species	Rhexocercosporidium_panacis|SH204719.06FU
Silt	0.00123368	-0.148095	-0.296466	0.145427	Genus	Cochliobolus
Silt	0.00123368	-0.148095	-0.296466	0.145427	Species	Cochliobolus_cynodontis|SH197546.06FU
Clay	0.00168184	-0.201644	-0.296358	0.158663	Species	Bionectriaceae_sp|SH236633.06FU
CaCO3	457.095	-0.148744	-0.296313	0.169801	Species	Helotiales_sp|SH212099.06FU
Organic	240.557	-0.129497	-0.295805	0.18774	Species	Herpotrichiellaceae_sp|SH230198.06FU
Sand	457.095	-0.113415	-0.295591	0.134175	Species	Fungi_sp|SH221004.06FU
Organic	0.00149795	-0.157164	-0.295421	0.182423	Species	Basidiomycota_sp|SH200586.06FU
Pb	0.00131199	0.011992	-0.29531	0.164776	Species	Glomus_sp_0504|SH210008.06FU
CaCO3	681.061	-0.162375	-0.295203	0.285287	Species	Fungi_sp|SH197107.06FU
Zn	0.00142391	-0.169418	-0.29507	0.167011	Species	Myrothecium_sp_M14_GM_367|SH199492.06FU
pH	104.251	NaN	-0.294467	0.305286	Genus	Trichoderma
Organic	0.00645268	-0.099224	-0.294325	0.246205	Genus	Myrothecium
Pb	174.807	-0.122225	-0.294204	0.243145	Order	Archaeorhizomycetales
Pb	174.807	-0.122225	-0.294204	0.243145	Family	Archaeorhizomycetaceae
Pb	174.807	-0.122225	-0.294204	0.243145	Genus	Archaeorhizomyces
Silt	0.0117501	-0.20482	-0.294138	0.229145	Species	Ascomycota_sp|SH221644.06FU
Cd	818.78	-0.199287	-0.293878	0.152419	Species	Helotiales_sp|SH222542.06FU
Zn	982.093	-0.199938	-0.293745	0.176183	Species	Nectriaceae_sp|SH233679.06FU
Pb	818.78	-0.057426	-0.293675	0.203517	Species	Dothideomycetes_sp|SH223807.06FU
Ntot	348.807	-0.240359	-0.293495	0.230198	Family	Herpotrichiellaceae
CaCO3	681.452	-0.227595	-0.293494	0.175883	Species	Fungi_sp|SH234355.06FU
CaCO3	503.163	-0.111841	-0.293123	0.190848	Species	Agaricales_sp|SH202078.06FU
Zn	912.054	-0.25258	-0.292979	0.277223	Order	Rhizophydiales
Sand	82.5005	-0.151847	-0.292942	0.214861	Species	Pleosporales_sp|SH196178.06FU
Organic	713.325	-0.090811	-0.292583	0.199789	Genus	Tricladium
Pb	0.00307833	-0.22251	-0.292194	0.245919	Genus	Lacrymaria
Silt	104.251	-0.336026	-0.291981	0.233979	Species	Chaetothyriales_sp|SH209739.06FU
Sand	681.452	-0.232483	-0.291896	0.210914	Genus	Paecilomyces
pH	104.251	NaN	-0.291843	0.215407	Species	Pyronemataceae_sp|SH212588.06FU
Silt	0.00623552	-0.119682	-0.291762	0.163997	Species	Tremellomycetes_sp|SH217063.06FU
Pb	777.523	-0.237879	-0.291612	0.254366	Species	Helotiales_sp|SH209288.06FU
Organic	457.095	-0.243801	-0.291459	0.170204	Species	Cylindrocarpon_ianthothele_var_ianthothele|SH235973.06FU
Zn	367.722	-0.156963	-0.291263	0.272143	Species	Ascomycota_sp|SH236035.06FU
Clay	312.949	-0.255349	-0.291088	0.230546	Species	Glomeraceae_sp|SH194286.06FU
Organic	503.163	-0.093759	-0.291061	0.204782	Order	Archaeosporales
Zn	0.0011983	-0.249125	-0.290569	0.273179	Family	Incertae_sedis_61
Zn	0.0011983	-0.249125	-0.290569	0.273179	Genus	Operculomyces
Zn	0.0011983	-0.249125	-0.290569	0.273179	Species	Operculomyces_laminatus|SH208245.06FU
Silt	0.00121847	-0.246914	-0.290395	0.22483	Species	Sordariomycetes_sp|SH234975.06FU
Cd	174.807	-0.299565	-0.290181	0.230254	Species	Tetracladium_maxilliforme|SH216421.06FU
Cd	351.009	-0.247579	-0.290172	0.146464	Species	Trichosporon_sp|SH198642.06FU
Silt	104.251	-0.185186	-0.290122	0.269984	Species	Glomeraceae_sp|SH194286.06FU
CaCO3	503.163	-0.181016	-0.290082	0.146689	Species	Sebacinaceae_sp|SH198523.06FU
Sand	240.557	-0.003795	-0.289638	0.242011	Genus	Schizothecium
Silt	348.807	-0.117216	-0.289633	0.120319	Species	Penicillium_bilaiae|SH213196.06FU
Cd	0.00171886	-0.138526	-0.289496	0.145927	Species	Podospora_dakotensis|SH222043.06FU
Ntot	603.56	-0.045523	-0.289273	0.212183	Family	Ambisporaceae
pH	457.095	NaN	-0.289205	0.199165	Species	Helotiales_sp|SH194386.06FU
CvsN	0.00176629	-0.152994	-0.289183	0.16589	Species	Hypocreaceae_sp|SH211672.06FU
Organic	92.3074	-0.218025	-0.289093	0.214917	Species	Cystofilobasidium_infirmominiatum|SH212071.06FU
Pb	0.00131199	-0.19331	-0.288898	0.208996	Species	Ascomycota_sp|SH194382.06FU
Ntot	713.325	-0.186122	-0.288532	0.196944	Genus	Pleosporaceae_unidentified
Pb	0.00186959	-0.209851	-0.288332	0.242974	Family	Massarinaceae
Zn	10.0492	-0.133478	-0.288326	0.193686	Species	Trichoderma_pubescens|SH222751.06FU
Zn	351.009	0.000506	-0.288295	0.244706	Order	Trechisporales
Pb	0.00389264	-0.221764	-0.287972	0.238075	Species	Lacrymaria_lacrymabunda|SH208928.06FU
Clay	16.8948	0.04801	-0.28792	0.243277	Order	Boletales
Organic	104.251	-0.230152	-0.287793	0.177959	Order	Leotiales
Organic	104.251	-0.230152	-0.287793	0.177959	Family	Leotiaceae
Organic	104.251	-0.230152	-0.287793	0.177959	Genus	Alatospora
Organic	457.095	-0.197374	-0.287698	0.186069	Genus	Lacrymaria
Zn	10.0492	-0.205002	-0.287653	0.297512	Species	Mortierella_polygonia|SH211068.06FU
CaCO3	681.452	-0.133637	-0.287651	0.120361	Species	Ceratobasidium_sp_JTO017|SH224058.06FU
Zn	0.00381134	-0.178816	-0.287459	0.180804	Genus	Clavaria
Organic	82.5005	-0.153274	-0.287344	0.203068	Family	Diaporthaceae
Silt	0.00118873	-0.228779	-0.287209	0.121382	Species	Ascomycota_sp|SH210863.06FU
CaCO3	0.00109934	-0.018455	-0.287028	0.255709	Family	Phaeosphaeriaceae
Ntot	906.427	-0.189855	-0.286847	0.196373	Species	Myrothecium_sp|SH222580.06FU
Sand	104.251	-0.11297	-0.286743	0.270558	Species	Ascomycota_sp|SH234918.06FU
Cu	0.00208621	-0.195992	-0.286577	0.215405	Family	Lasiosphaeriaceae
Cu	351.009	-0.143094	-0.286538	0.245489	Species	Hypocreales_sp|SH223287.06FU
Cu	982.093	-0.139857	-0.286519	0.297263	Species	Glomeraceae_sp|SH216859.06FU
Cd	10.0492	-0.180899	-0.286432	0.17646	Species	Podospora_myriaspora|SH222871.06FU
Cd	0.00278935	-0.251203	-0.286356	0.270237	Species	Helotiales_sp|SH209288.06FU
Silt	681.452	-0.166186	-0.286219	0.319	Species	Lycoperdon_pratense|SH191493.06FU
Zn	777.523	-0.116091	-0.286111	0.14822	Species	Metarhizium_flavoviride_var_flavoviride|SH228961.06FU
Sand	0.00707354	-0.183635	-0.286093	0.172997	Species	Dothideomycetes_sp|SH192551.06FU
Organic	348.807	-0.064229	-0.285948	0.198803	Family	Ambisporaceae
Ntot	0.00260965	-0.139607	-0.285795	0.255942	Genus	Chalara
CaCO3	104.251	-0.097462	-0.285466	0.303232	Order	Paraglomerales
Zn	982.093	-0.134023	-0.285298	0.200584	Order	Archaeorhizomycetales
Zn	982.093	-0.134023	-0.285298	0.200584	Family	Archaeorhizomycetaceae
Zn	982.093	-0.134023	-0.285298	0.200584	Genus	Archaeorhizomyces
Organic	104.251	-0.157093	-0.285244	0.155794	Species	Pestalotiopsis_foedans|SH222074.06FU
Cd	912.054	-0.177909	-0.285223	0.148261	Family	Archaeosporaceae
Cd	912.054	-0.177909	-0.285223	0.148261	Genus	Archaeosporaceae_unidentified
Clay	643.053	-0.184418	-0.285207	0.211798	Species	Nectriaceae_sp|SH235538.06FU
Cu	0.00622851	-0.122369	-0.285177	0.138699	Species	Archaeorhizomyces_sp|SH197195.06FU
CaCO3	622.024	-0.125884	-0.285166	0.19699	Species	Clavaria_californica|SH216969.06FU
Organic	503.163	-0.198132	-0.285096	0.207992	Species	Lacrymaria_lacrymabunda|SH208928.06FU
CaCO3	104.251	-0.147963	-0.285006	0.283897	Family	Ophiocordycipitaceae
Clay	681.452	-0.19229	-0.284986	0.207402	Species	Acremonium_sp_LB_2012|SH224304.06FU
pH	0.00623552	NaN	-0.284926	0.192959	Family	Clavariaceae
Ntot	104.251	-0.155555	-0.284847	0.155794	Species	Pestalotiopsis_foedans|SH222074.06FU
Silt	104.251	-0.097521	-0.284835	0.298986	Order	Chaetosphaeriales
Silt	643.053	-0.194064	-0.284793	0.117082	Species	Xylariales_sp|SH216931.06FU
Zn	0.00127722	-0.044723	-0.284575	0.285888	Species	Sordariomycetes_sp|SH201443.06FU
CaCO3	78.6506	-0.126854	-0.284568	0.118294	Species	Thanatephorus_sp|SH208781.06FU
CaCO3	16.8948	0.008307	-0.284538	0.229896	Species	Acremonium_sp|SH220977.06FU
Silt	681.452	-0.063126	-0.284456	0.218241	Genus	Sporormiaceae_unidentified
Silt	104.251	-0.097015	-0.284332	0.298986	Family	Chaetosphaeriaceae
Clay	681.452	-0.207149	-0.284176	0.135223	Species	Ascomycota_sp|SH212268.06FU
Sand	240.557	-0.193005	-0.284117	0.13182	Species	Cryptococcus_sp|SH215220.06FU
Pb	912.054	-0.071339	-0.283912	0.240093	Family	Onygenaceae
CaCO3	503.163	-0.27916	-0.283894	0.224428	Genus	Glomeraceae_unidentified
Pb	818.78	-0.153845	-0.283851	0.235353	Genus	Paecilomyces
CvsN	0.00183619	-0.16861	-0.283759	0.118354	Species	Phialocephala_sp|SH234444.06FU
Sand	348.807	0.00145	-0.283736	0.23909	Species	Schizothecium_carpinicola|SH222039.06FU
pH	643.053	NaN	-0.283707	0.11329	Species	Paraglomus_sp|SH203447.06FU
Cd	0.00321866	-0.251514	-0.283683	0.187976	Genus	Fusarium
Pb	818.78	-0.066802	-0.283657	0.203333	Species	Cryptococcus_chernovii|SH216501.06FU
Ntot	0.00509697	-0.124871	-0.283567	0.204352	Family	Lophiostomataceae
Ntot	0.00509697	-0.124871	-0.283567	0.204352	Genus	Lophiostoma
CaCO3	0.00149795	-0.187198	-0.283312	0.139741	Species	Ascomycota_sp|SH208248.06FU
Zn	623.525	-0.190438	-0.283311	0.233923	Species	Chloridium_sp_GHJ_3|SH234445.06FU
Silt	0.00311152	-0.167617	-0.28324	0.123529	Species	Fungi_sp|SH235513.06FU
pH	556.032	NaN	-0.283089	0.176655	Species	Ascomycota_sp|SH190471.06FU
Zn	0.0146071	-0.144189	-0.283035	0.169533	Family	Clavariaceae
CaCO3	956.728	-0.132841	-0.282565	0.160847	Species	Ascomycota_sp|SH194645.06FU
Zn	10.0492	-0.125009	-0.282176	0.200894	Order	Paraglomerales
pH	643.053	NaN	-0.28212	0.22832	Genus	Pochonia
Pb	0.00246617	-0.205908	-0.282083	0.183642	Genus	Hypholoma
Silt	0.00485046	-0.154496	-0.281986	0.126825	Species	Penicillium_sp_s078|SH201035.06FU
CvsN	0.00745771	-0.241547	-0.28194	0.225879	Species	Tetracladium_sp_WMM_2012d|SH216428.06FU
CaCO3	104.251	-0.183027	-0.281913	0.234847	Family	Tremellales_unidentified
CaCO3	104.251	-0.183027	-0.281913	0.234847	Genus	Tremellales_unidentified_1
Zn	10.0492	-0.147971	-0.281855	0.236935	Class	Archaeorhizomycetes
Silt	726.502	-0.230298	-0.281853	0.138611	Species	Amphisphaeriaceae_sp|SH211286.06FU
Ntot	104.251	-0.222077	-0.281788	0.17898	Order	Leotiales
Ntot	104.251	-0.222077	-0.281788	0.17898	Family	Leotiaceae
Ntot	104.251	-0.222077	-0.281788	0.17898	Genus	Alatospora
Cu	0.00181919	-0.094257	-0.281495	0.111149	Order	Incertae_sedis
Cu	0.00181919	-0.094257	-0.281495	0.111149	Family	Incertae_sedis_1
Cu	0.00181919	-0.094257	-0.281495	0.111149	Genus	Leohumicola
Cu	0.00181919	-0.094257	-0.281495	0.111149	Species	Leohumicola_verrucosa|SH209174.06FU
Sand	0.00176629	-0.296715	-0.281373	0.15501	Species	Auxarthron_sp_RV26652|SH209164.06FU
Zn	0.00648135	0.057587	-0.281331	0.178346	Family	Ascobolaceae
Zn	0.00481645	-0.118779	-0.281317	0.224688	Genus	Pochonia
Silt	78.6506	-0.217169	-0.281209	0.182267	Species	Periconia_sp_CY137|SH232019.06FU
CaCO3	312.949	-0.159786	-0.281114	0.223484	Species	Ascomycota_sp|SH190471.06FU
Ntot	0.00111305	-0.044056	-0.281042	0.210408	Family	Dothioraceae
Ntot	0.00111305	-0.044056	-0.281042	0.210408	Genus	Aureobasidium
Zn	10.0492	0.084276	-0.280993	0.290338	Species	Dioszegia_sp|SH196964.06FU
pH	104.251	NaN	-0.280975	0.248345	Species	Chaetothyriales_sp|SH232791.06FU
Cd	0.00275734	-0.114478	-0.280796	0.180143	Genus	Massarinaceae_unidentified
Cd	0.00275734	-0.114478	-0.280796	0.180143	Species	Massarinaceae_sp|SH195587.06FU
Ntot	0.00123368	-0.144494	-0.280679	0.229093	Species	Chaetothyriales_sp|SH219002.06FU
CaCO3	681.452	-0.116596	-0.28067	0.133909	Species	Devriesia_sp|SH195036.06FU
Organic	0.00608535	-0.198395	-0.280596	0.181457	Family	Pleomassariaceae
Silt	556.032	-0.125264	-0.280591	0.170338	Species	Bovista_plumbea|SH191495.06FU
CaCO3	503.163	-0.164106	-0.280591	0.140817	Species	Helotiales_sp|SH228824.06FU
Organic	503.163	-0.159466	-0.280549	0.155794	Genus	Pestalotiopsis
Organic	503.163	-0.104382	-0.280507	0.16449	Species	Ascobolus_sp|SH226965.06FU
pH	681.452	NaN	-0.280473	0.123168	Species	Helotiales_sp|SH194383.06FU
pH	0.00348265	NaN	-0.280459	0.106423	Species	Basidiomycota_sp|SH228594.06FU
Clay	0.00308628	-0.207374	-0.280381	0.1283	Genus	Oculimacula
Clay	0.00308628	-0.207374	-0.280381	0.1283	Species	Oculimacula_yallundae|SH204725.06FU
Cd	0.00166434	-0.144606	-0.280376	0.198396	Genus	Ascobolus
Zn	174.807	-0.118307	-0.280348	0.123295	Species	Tremellales_sp|SH197003.06FU
Silt	0.0030442	-0.260137	-0.280269	0.238972	Species	Onygenales_sp|SH214151.06FU
Silt	16.8948	-0.222295	-0.279988	0.234107	Family	Lophiostomataceae
Silt	16.8948	-0.222295	-0.279988	0.234107	Genus	Lophiostoma
Silt	0.00141552	-0.189367	-0.279981	0.202579	Order	Boletales
Organic	936.786	-0.166234	-0.279965	0.250175	Family	Xylariales_unidentified
Organic	936.786	-0.166234	-0.279965	0.250175	Genus	Xylariales_unidentified_1
Silt	0.00439746	-0.289667	-0.279941	0.268191	Species	Pleosporales_sp|SH229344.06FU
Ntot	969.109	-0.091648	-0.27994	0.208097	Genus	Tricladium
Pb	398.596	-0.041761	-0.279773	0.261204	Species	Cryptococcus_victoriae|SH198055.06FU
Cu	0.00774227	-0.111091	-0.279693	0.175415	Genus	Oculimacula
Cu	0.00774227	-0.111091	-0.279693	0.175415	Species	Oculimacula_yallundae|SH204725.06FU
Silt	16.8948	-0.194806	-0.27962	0.202923	Species	Ceratobasidium_sp|SH200577.06FU
Pb	0.00399561	-0.222945	-0.27938	0.226238	Order	Rhizophlyctidales
Pb	0.00399561	-0.222945	-0.27938	0.226238	Family	Rhizophlyctidaceae
Pb	0.00399561	-0.222945	-0.27938	0.226238	Genus	Rhizophlyctis
Pb	398.596	-0.160064	-0.27935	0.21598	Family	Rhizophydiaceae
Pb	398.596	-0.160064	-0.27935	0.21598	Genus	Rhizophydium
Pb	121.564	-0.023675	-0.279336	0.292794	Genus	Tricladium
Silt	0.00168184	-0.145724	-0.279221	0.204406	Family	Ceratobasidiaceae
Clay	0.010734	-0.171234	-0.279187	0.158426	Species	Hypocreaceae_sp|SH211672.06FU
Cd	915.895	-0.02486	-0.279132	0.188644	Species	Archaeorhizomyces_sp|SH197012.06FU
pH	681.452	NaN	-0.278998	0.136438	Species	Ascomycota_sp|SH208248.06FU
Organic	0.00211834	-0.170685	-0.278542	0.138564	Species	Trichocomaceae_sp|SH213197.06FU
Clay	0.00214745	-0.194395	-0.278536	0.121813	Species	Auxarthron_alboluteum|SH209162.06FU
Sand	16.8948	-0.309587	-0.278152	0.197515	Species	Trichosporon_sp|SH198642.06FU
Clay	0.00880351	-0.167394	-0.278139	0.140089	Species	Dothideomycetes_sp|SH196180.06FU
Cd	0.00743171	0.025058	-0.277657	0.193245	Species	Ascomycota_sp|SH216151.06FU
Zn	0.00388749	-0.112055	-0.277585	0.254993	Species	Pochonia_chlamydosporia|SH211307.06FU
CaCO3	104.251	-0.26278	-0.277528	0.37653	Genus	Phoma
Ntot	0.00104166	-0.043501	-0.277325	0.219174	Species	Aureobasidium_pullulans|SH206629.06FU
Sand	681.061	-0.369673	-0.277214	0.23384	Species	Sordariomycetes_sp|SH222044.06FU
pH	681.452	NaN	-0.277193	0.173642	Species	Arthrinium_malaysianum|SH233379.06FU
Sand	16.8948	-0.041923	-0.277132	0.25665	Genus	Schwanniomyces
Silt	16.8948	-0.212408	-0.277077	0.262602	Species	Hypocreales_sp|SH217356.06FU
Ntot	0.00168184	-0.163192	-0.276919	0.243939	Species	Xylariales_sp|SH219144.06FU
Ntot	16.8948	-0.245061	-0.276895	0.19192	Species	Cylindrocarpon_ianthothele_var_ianthothele|SH235973.06FU
Sand	503.163	-0.189742	-0.276782	0.158506	Family	Saccharomycetaceae
Organic	0.00341989	-0.196385	-0.276734	0.17826	Genus	Pleomassariaceae_unidentified
Organic	0.00341989	-0.196385	-0.276734	0.17826	Species	Pleomassariaceae_sp|SH194663.06FU
Sand	16.8948	-0.268629	-0.276646	0.243842	Species	Tetracladium_maxilliforme|SH216421.06FU
Silt	457.095	-0.188097	-0.27659	0.175918	Genus	Xylogone
CvsN	104.251	-0.145662	-0.276189	0.223494	Family	Ustilaginaceae
Cd	10.0492	-0.166116	-0.276137	0.174115	Species	Archaeorhizomyces_sp|SH197195.06FU
Organic	0.00107451	-0.220541	-0.276053	0.222556	Phylum	Basidiomycota
Silt	540.837	-0.070506	-0.275784	0.234581	Species	Fungi_sp|SH197107.06FU
Cu	0.00131199	-0.188353	-0.275598	0.238382	Order	Eurotiales
Organic	0.00741441	-0.167935	-0.275479	0.193934	Order	Incertae_sedis_8
Silt	681.061	-0.062089	-0.275306	0.238092	Species	Sporormiaceae_sp|SH190495.06FU
Organic	0.00173911	-0.11863	-0.27526	0.217993	Species	Lecythophora_fasciculata|SH226440.06FU
Clay	0.00903892	-0.220191	-0.274937	0.119733	Family	Diversisporaceae
Ntot	0.00217369	-0.043664	-0.274775	0.205094	Order	Dothideales
pH	104.251	NaN	-0.274331	0.272851	Species	Trichoderma_viride|SH222750.06FU
Organic	0.00104166	-0.21495	-0.274281	0.195027	Genus	Fusarium
pH	503.163	NaN	-0.27427	0.112433	Species	Tricholomataceae_sp|SH218796.06FU
Pb	912.054	-0.123884	-0.274251	0.261951	Species	Rhizophlyctis_rosea|SH205067.06FU
CvsN	0.00318031	-0.256938	-0.274215	0.233379	Species	Tetracladium_sp|SH216438.06FU
Cd	398.596	-0.157976	-0.274178	0.164073	Genus	Geopyxis
Cd	398.596	-0.157976	-0.274178	0.164073	Species	Geopyxis_sp|SH229659.06FU
Ntot	457.095	-0.181229	-0.274156	0.181689	Genus	Articulospora
Ntot	457.095	-0.181229	-0.274156	0.181689	Species	Articulospora_sp|SH191098.06FU
Sand	16.8948	-0.080443	-0.274067	0.256667	Species	Basidiomycota_sp|SH217991.06FU
Silt	0.00413417	-0.172197	-0.274021	0.121693	Species	Sordariomycetes_sp|SH200621.06FU
Cd	0.00142391	-0.116937	-0.273971	0.12342	Species	Pyronemataceae_sp|SH212842.06FU
Zn	398.596	-0.14186	-0.273792	0.267581	Species	Ascomycota_sp|SH229315.06FU
Pb	456.852	-0.10584	-0.273728	0.236479	Genus	Clavaria
CvsN	0.00388656	-0.143552	-0.273711	0.21558	Species	Schwanniomyces_occidentalis|SH209139.06FU
Cd	912.054	-0.202191	-0.27367	0.108989	Species	Myrothecium_sp_CCN22|SH199503.06FU
pH	0.00194221	NaN	-0.273505	0.23496	Genus	Sphaerulina
pH	0.00194221	NaN	-0.273505	0.23496	Species	Sphaerulina_pseudovirgaureae|SH212655.06FU
CaCO3	0.00123368	-0.132725	-0.273437	0.245549	Genus	Ophiosphaerella
CaCO3	0.00123368	-0.132725	-0.273437	0.245549	Species	Ophiosphaerella_sp|SH192547.06FU
Silt	16.8948	-0.195959	-0.273406	0.21236	Species	Geminibasidium_sp|SH204177.06FU
Silt	0.00513339	-0.19909	-0.273357	0.252085	Phylum	Fungi_unidentified
Silt	0.00513339	-0.19909	-0.273357	0.252085	Class	Fungi_unidentified_1
Silt	0.00513339	-0.19909	-0.273357	0.252085	Order	Fungi_unidentified_1
Silt	0.00513339	-0.19909	-0.273357	0.252085	Family	Fungi_unidentified_1_1
Silt	0.00513339	-0.19909	-0.273357	0.252085	Genus	Fungi_unidentified_1_1
Zn	174.807	-0.177326	-0.273315	0.203085	Genus	Lachnum
Clay	0.00479206	-0.03235	-0.273138	0.101537	Species	Conocybe_semiglobata|SH220753.06FU
Silt	681.452	-0.185921	-0.273061	0.187213	Species	Cylindrocarpon_ianthothele_var_ianthothele|SH235970.06FU
Zn	0.00458398	-0.097717	-0.273037	0.14152	Species	Trichosporon_sp|SH198642.06FU
pH	0.00192281	NaN	-0.273032	0.120828	Family	Typhulaceae
pH	0.00192281	NaN	-0.273032	0.120828	Genus	Typhula
CvsN	104.251	-0.145207	-0.272959	0.222415	Order	Ustilaginales
Ntot	0.00816204	-0.16827	-0.272917	0.141561	Genus	Scolecobasidium
Ntot	0.00816204	-0.16827	-0.272917	0.141561	Species	Scolecobasidium_humicola|SH219537.06FU
Organic	82.5005	-0.236462	-0.272857	0.215229	Family	Herpotrichiellaceae
Sand	0.010734	-0.24573	-0.272694	0.184719	Species	Chytridiomycota_sp|SH229534.06FU
Clay	0.0141268	-0.194836	-0.272676	0.099793	Species	Glomus_versiforme|SH200197.06FU
Organic	0.00241954	-0.188236	-0.272562	0.146011	Species	Agaricomycetes_sp|SH239394.06FU
Organic	348.807	-0.186937	-0.272472	0.176438	Genus	Articulospora
Organic	348.807	-0.186937	-0.272472	0.176438	Species	Articulospora_sp|SH191098.06FU
Zn	0.00280613	-0.193535	-0.272408	0.16991	Genus	Dactylella
pH	0.0133719	NaN	-0.272351	0.134413	Species	Fungi_sp|SH239608.06FU
Cd	0.00337208	-0.114651	-0.272179	0.214031	Family	Helotiaceae
Ntot	0.00447631	-0.192122	-0.27192	0.16049	Species	Amphisphaeriaceae_sp|SH211286.06FU
pH	104.251	NaN	-0.2718	0.246782	Family	Hypocreaceae
CvsN	16.8948	-0.145304	-0.271776	0.223998	Class	Ustilaginomycetes
Pb	0.00232733	-0.119089	-0.271732	0.25284	Species	Fungi_sp|SH198467.06FU
Clay	681.452	-0.375337	-0.271385	0.209147	Species	Ascomycota_sp|SH194646.06FU
Cd	398.596	-0.186058	-0.27118	0.181512	Species	Trichocomaceae_sp|SH213197.06FU
Silt	681.452	-0.239699	-0.271095	0.171617	Genus	Hirsutella
Cd	0.00677661	-0.071113	-0.271048	0.174876	Genus	Magnaporthe
Cd	0.00677661	-0.071113	-0.271048	0.174876	Species	Magnaporthe_griffinii|SH230187.06FU
Silt	0.00249851	-0.156184	-0.271024	0.146213	Genus	Sebacina
Cu	0.00840595	-0.127517	-0.271006	0.150654	Species	Preussia_minima|SH190476.06FU
Cu	10.0492	-0.104328	-0.270871	0.234314	Species	Glomus_sp|SH234534.06FU
pH	0.00123368	NaN	-0.270792	0.196748	Species	Trichoderma_stromaticum|SH211674.06FU
pH	681.452	NaN	-0.270789	0.136438	Species	Thanatephorus_sp|SH208781.06FU
Zn	0.00156057	-0.11897	-0.270762	0.116094	Family	Saccharomycetaceae
Pb	0.00111962	-0.142235	-0.270224	0.207728	Family	Glomerellaceae
Silt	0.00107451	-0.207514	-0.270189	0.188577	Species	Cryptococcus_terrestris|SH219360.06FU
Cd	398.596	-0.154763	-0.269977	0.141013	Species	Agaricales_sp|SH199670.06FU
CaCO3	666.604	0.003971	-0.269708	0.265219	Genus	Phaeosphaeria
CaCO3	752.37	-0.11718	-0.269615	0.099768	Species	Agaricales_sp|SH193811.06FU
Silt	643.053	-0.204353	-0.269599	0.112433	Species	Pestalotiopsis_foedans|SH222074.06FU
Ntot	736.916	-0.173381	-0.269503	0.263455	Family	Bionectriaceae
Cu	0.00218475	-0.065659	-0.269442	0.088036	Species	Trichosporon_porosum|SH195343.06FU
pH	0.00745771	NaN	-0.269421	0.107679	Species	Ceratobasidium_sp_JTO017|SH224058.06FU
CvsN	78.6506	-0.174736	-0.269409	0.168242	Genus	Dactylella
Ntot	713.325	-0.17924	-0.269348	0.202337	Genus	Lacrymaria
Zn	0.00201598	-0.132352	-0.269119	0.20236	Species	Glomeraceae_sp|SH194491.06FU
Silt	16.8948	-0.171311	-0.269074	0.166225	Species	Ascomycota_sp|SH196179.06FU
Zn	0.0161616	-0.155312	-0.268747	0.14928	Order	Archaeosporales
Sand	681.452	-0.244863	-0.268688	0.106109	Species	Onygenales_sp|SH239736.06FU
Organic	0.00334969	-0.185152	-0.268676	0.154279	Species	Hirsutella_rhossiliensis|SH227636.06FU
Pb	0.00128955	-0.026319	-0.268653	0.188742	Species	Penicillium_chrysogenum|SH212373.06FU
Cu	0.0017493	-0.185279	-0.26864	0.239295	Family	Trichocomaceae
pH	0.00859496	NaN	-0.268629	0.183445	Species	Fungi_sp|SH235720.06FU
Silt	0.00957752	-0.225635	-0.268606	0.150186	Family	Mortierellales_unidentified
Silt	0.00957752	-0.225635	-0.268606	0.150186	Genus	Mortierellales_unidentified_1
Sand	16.8948	-0.154796	-0.268537	0.270149	Species	Dothideomycetes_sp|SH223807.06FU
Silt	681.452	-0.095897	-0.268503	0.188769	Family	Incertae_sedis_31
Silt	104.251	-0.112631	-0.268406	0.282449	Species	Pleosporales_sp|SH227424.06FU
Zn	174.807	-0.112695	-0.267933	0.141208	Species	Acremonium_sp|SH235788.06FU
CvsN	0.00984776	-0.24404	-0.26786	0.20501	Genus	Tetracladium
Pb	0.0105739	-0.104204	-0.267437	0.169402	Species	Ascomycota_sp|SH193627.06FU
Silt	104.251	-0.204546	-0.267272	0.190227	Genus	Scolecobasidium
Silt	104.251	-0.204546	-0.267272	0.190227	Species	Scolecobasidium_humicola|SH219537.06FU
pH	0.00231445	NaN	-0.267264	0.211798	Family	Helotiales_unidentified
pH	0.00231445	NaN	-0.267264	0.211798	Genus	Helotiales_unidentified_1
Ntot	0.0034922	-0.168125	-0.266901	0.173731	Species	Hirsutella_rhossiliensis|SH227636.06FU
Ntot	940.195	-0.2187	-0.266688	0.209422	Order	Chaetothyriales
Silt	0.0028239	-0.074387	-0.266636	0.223304	Genus	Ophiocordycipitaceae_unidentified
Silt	0.0028239	-0.074387	-0.266636	0.223304	Species	Ophiocordycipitaceae_sp|SH235160.06FU
Clay	0.00304566	-0.166557	-0.266534	0.156233	Genus	Cordyceps
Clay	0.00304566	-0.166557	-0.266534	0.156233	Species	Cordyceps_bassiana|SH196288.06FU
Ntot	713.325	-0.180617	-0.266312	0.201103	Species	Lacrymaria_lacrymabunda|SH208928.06FU
Organic	0.00253029	-0.159621	-0.266312	0.237994	Species	Xylariales_sp|SH219144.06FU
Silt	16.8948	-0.340254	-0.266217	0.275228	Genus	Incertae_sedis_3_unidentified
Zn	0.00128955	-0.141162	-0.26617	0.105994	Species	Helotiales_sp|SH194383.06FU
Zn	0.0016913	-0.191872	-0.265911	0.232006	Genus	Fusarium
pH	457.095	NaN	-0.265784	0.13742	Species	Chytridiomycota_sp|SH229534.06FU
Cd	0.00683685	-0.19067	-0.265747	0.121643	Species	Capronia_peltigerae|SH209735.06FU
Cd	0.00745995	-0.003695	-0.265721	0.161203	Species	Ascomycota_sp|SH206984.06FU
Ntot	681.061	-0.170689	-0.265488	0.269768	Genus	Massarina
Ntot	681.061	-0.170689	-0.265488	0.269768	Species	Massarina_sp|SH229343.06FU
Ntot	559.013	-0.201251	-0.265482	0.295486	Species	Dothideomycetes_sp|SH195586.06FU
Pb	10.0492	-0.058933	-0.265462	0.24446	Species	Camarosporium_sp|SH224142.06FU
Zn	0.00145299	-0.10005	-0.265404	0.089262	Species	Paraglomus_sp|SH203447.06FU
Ntot	0.00367178	-0.181246	-0.265313	0.153674	Species	Agaricomycetes_sp|SH239394.06FU
pH	0.0135273	NaN	-0.265289	0.100408	Genus	Tremella
pH	0.0135273	NaN	-0.265289	0.100408	Species	Tremella_sp|SH223576.06FU
pH	104.251	NaN	-0.265288	0.160042	Species	Sordariomycetes_sp|SH223477.06FU
Sand	603.56	-0.339991	-0.265263	0.239506	Class	Dothideomycetes
Organic	78.6506	-0.179459	-0.265182	0.219634	Genus	Massarina
Organic	78.6506	-0.179459	-0.265182	0.219634	Species	Massarina_sp|SH229343.06FU
Organic	0.00114381	-0.148889	-0.26515	0.180037	Species	Chaetothyriales_sp|SH219002.06FU
Cd	174.807	-0.216575	-0.264765	0.163694	Species	Glomus_sp|SH219037.06FU
Ntot	603.56	-0.271781	-0.264666	0.250866	Species	Mortierella_sp_VN2_2_5|SH211065.06FU
Silt	457.095	-0.246563	-0.264553	0.252135	Species	Helotiales_sp|SH222542.06FU
Ntot	603.56	-0.153019	-0.26437	0.163577	Genus	Pestalotiopsis
Pb	10.0492	0.226582	-0.264084	0.25488	Order	Trechisporales
Zn	912.054	-0.123291	-0.26403	0.098787	Species	Sporobolomyces_symmetricus|SH227541.06FU
Pb	0.00269896	-0.185075	-0.263771	0.218287	Genus	Hydropisphaera
Pb	10.0492	0.042332	-0.263762	0.180612	Species	Trechispora_sp|SH228892.06FU
Pb	0.00261898	-0.180659	-0.263712	0.203023	Species	Hydropisphaera_sp|SH235787.06FU
Zn	0.00111962	-0.153363	-0.263644	0.244604	Species	Nectriaceae_sp|SH217335.06FU
CvsN	0.00381925	-0.05092	-0.263567	0.186045	Species	Auxarthron_umbrinum|SH201682.06FU
pH	0.0102346	NaN	-0.263561	0.105511	Species	Dioszegia_hungarica|SH196961.06FU
Sand	0.00397435	-0.232648	-0.26353	0.205181	Genus	Stachybotrys
Zn	0.00131199	-0.057491	-0.263446	0.191519	Species	Ascomycota_sp|SH206984.06FU
Clay	0.00969378	-0.229182	-0.263174	0.17173	Species	Hypocreales_sp|SH197882.06FU
CaCO3	0.00201615	-0.111445	-0.263173	0.136287	Species	Cercophora_sp|SH220627.06FU
pH	644.569	NaN	-0.263155	0.111738	Species	Agaricales_sp|SH193811.06FU
Zn	0.00493026	-0.036695	-0.262994	0.200271	Species	Pyrenochaetopsis_leptospora|SH196230.06FU
Pb	10.0492	-0.09296	-0.26292	0.198458	Species	Eurotiomycetes_sp|SH210283.06FU
Ntot	681.452	-0.096128	-0.262913	0.263657	Species	Arthrinium_phragmites|SH233380.06FU
Ntot	0.00794495	-0.093851	-0.262888	0.162534	Species	Fungi_sp|SH235513.06FU
Clay	0.00267337	-0.218815	-0.262799	0.190268	Species	Hypocreales_sp|SH224303.06FU
pH	0.0470415	NaN	-0.26249	0.146527	Class	Glomeromycetes
Pb	0.00301929	-0.072748	-0.262423	0.209144	Family	Archaeosporaceae
Pb	0.00301929	-0.072748	-0.262423	0.209144	Genus	Archaeosporaceae_unidentified
Ntot	0.00652576	-0.15598	-0.262326	0.195768	Species	Trichocomaceae_sp|SH213197.06FU
Cu	982.093	-0.138297	-0.262064	0.229384	Family	Apiosporaceae
Cu	982.093	-0.138297	-0.262064	0.229384	Genus	Arthrinium
Clay	0.00968902	-0.2586	-0.261778	0.128481	Species	Onygenales_sp|SH214150.06FU
CvsN	0.00200071	-0.172504	-0.261762	0.149198	Species	Archaeorhizomyces_sp|SH197195.06FU
Zn	0.0020274	-0.154877	-0.261603	0.201641	Species	Pleosporales_sp|SH227424.06FU
Zn	0.00249475	-0.088625	-0.261596	0.156426	Species	Hypocreaceae_sp|SH237963.06FU
CaCO3	0.00174904	-0.272151	-0.261532	0.246944	Phylum	Glomeromycota
Cd	0.0219394	-0.173914	-0.261516	0.119754	Species	Agaricomycetes_sp|SH239394.06FU
Organic	0.00501353	-0.167333	-0.261483	0.128108	Species	Fungi_sp|SH237423.06FU
Ntot	0.00193255	-0.06572	-0.261364	0.184151	Order	Archaeosporales
Zn	0.0017493	-0.188368	-0.261354	0.219708	Order	Hypocreales
pH	763.749	NaN	-0.261127	0.216884	Species	Pochonia_chlamydosporia|SH211307.06FU
Ntot	681.452	-0.098292	-0.26111	0.19556	Species	Mycoarthris_sp|SH209211.06FU
CvsN	0.00134393	-0.150251	-0.261105	0.15857	Species	Dactylella_rhopalota|SH213362.06FU
Zn	0.00493026	-0.035871	-0.260942	0.200271	Genus	Pyrenochaetopsis
Zn	0.00475216	-0.035939	-0.260866	0.200271	Family	Cucurbitariaceae
Cd	315.489	-0.162767	-0.260845	0.220391	Species	Stachybotrys_eucylindrospora|SH227379.06FU
Clay	0.00121847	-0.142001	-0.26077	0.188101	Species	Mortierella_sp|SH212349.06FU
CvsN	0.00134393	-0.168535	-0.26068	0.207317	Family	Apiosporaceae
CvsN	0.00134393	-0.168535	-0.26068	0.207317	Genus	Arthrinium
Pb	0.00816618	-0.115417	-0.260658	0.136618	Species	Agaricales_sp|SH199670.06FU
Pb	0.00126257	-0.09104	-0.260548	0.190406	Species	Dioszegia_buhagiarii|SH196959.06FU
pH	0.0445806	NaN	-0.26053	0.232213	Phylum	Glomeromycota
pH	0.0106421	NaN	-0.260471	0.189575	Genus	Chaetosphaeria
pH	0.0106421	NaN	-0.260471	0.189575	Species	Chaetosphaeria_sp|SH234443.06FU
Sand	0.00335147	-0.135443	-0.260361	0.202857	Species	Mycocentrospora_acerina|SH196685.06FU
Cu	0.0041104	-0.065097	-0.260274	0.114549	Species	Peziza_sp|SH192662.06FU
Organic	0.0181385	-0.149788	-0.260213	0.212232	Genus	Chalara
Zn	0.0231679	-0.107111	-0.260205	0.113415	Species	Agaricales_sp|SH199670.06FU
CaCO3	104.251	-0.148917	-0.260064	0.287787	Species	Ascomycota_sp|SH229315.06FU
Pb	0.00166434	-0.175587	-0.26003	0.114745	Species	Onygenales_sp|SH239736.06FU
Pb	351.009	-0.107924	-0.260013	0.158703	Species	Metarhizium_flavoviride_var_flavoviride|SH228961.06FU
Pb	0.00116113	-0.196402	-0.259996	0.198963	Species	Basidiomycota_sp|SH198479.06FU
Cd	0.00186959	-0.247676	-0.259976	0.254726	Order	Pleosporales
Organic	0.00222023	-0.151838	-0.25984	0.235027	Order	Diaporthales
CaCO3	0.00126177	-0.079947	-0.259725	0.224658	Genus	Penicillium
Cd	10.0492	-0.217532	-0.259685	0.316357	Species	Preussia_flanaganii|SH190474.06FU
Ntot	0.00717113	-0.071966	-0.259664	0.215442	Species	Myrothecium_atrum|SH199495.06FU
Pb	0.00208231	-0.24231	-0.25953	0.178254	Species	Coprinopsis_pachyderma|SH229015.06FU
Pb	10.0492	0.041717	-0.259473	0.188719	Genus	Trechispora
CaCO3	0.00121847	-0.086998	-0.259411	0.235288	Species	Fungi_sp|SH205662.06FU
Cd	10.0492	-0.327243	-0.259312	0.29692	Species	Tetracladium_sp|SH216424.06FU
CaCO3	0.00584516	-0.128002	-0.259212	0.127059	Species	Chytridiomycota_sp|SH208345.06FU
Sand	0.00439607	-0.111791	-0.259137	0.282889	Genus	Auxarthron
Clay	0.0238047	-0.229286	-0.259117	0.092342	Species	Penicillium_citrinum|SH213185.06FU
Zn	351.009	-0.119553	-0.258961	0.209198	Species	Alternaria_metachromatica|SH224792.06FU
Cu	10.0492	-0.367028	-0.258935	0.347831	Species	Mortierella_sp|SH228359.06FU
Organic	0.00176629	-0.31488	-0.258917	0.209461	Family	Incertae_sedis_2
pH	348.807	NaN	-0.258916	0.241315	Species	Penicillium_novae-zeelandiae|SH231334.06FU
Cu	0.0062054	-0.179639	-0.258873	0.192478	Species	Ascomycota_sp|SH236511.06FU
CaCO3	0.0103564	-0.047155	-0.258648	0.187815	Species	Podospora_curvicolla|SH218748.06FU
Organic	457.095	-0.011798	-0.258579	0.293145	Class	Wallemiomycetes
Ntot	0.00437457	-0.154755	-0.25851	0.189991	Species	Basidiomycota_sp|SH200586.06FU
Pb	0.0339295	-0.199512	-0.258493	0.154833	Species	Coprinellus_micaceus|SH239390.06FU
Clay	0.0140353	-0.02585	-0.25833	0.219354	Genus	Acremonium
pH	78.6506	NaN	-0.258309	0.181342	Species	Dioszegia_sp|SH196964.06FU
Cu	623.525	-0.075507	-0.258146	0.252821	Order	Olpidiales
Cu	623.525	-0.075507	-0.258146	0.252821	Family	Olpidiaceae
Cu	623.525	-0.075507	-0.258146	0.252821	Genus	Olpidium
pH	0.00211834	NaN	-0.257971	0.095484	Genus	Lectera
pH	0.00211834	NaN	-0.257971	0.095484	Species	Lectera_longa|SH219644.06FU
Pb	0.015641	-0.188918	-0.25797	0.165005	Order	Glomeromycetes_unidentified
Pb	0.015641	-0.188918	-0.25797	0.165005	Family	Glomeromycetes_unidentified_1
Pb	0.015641	-0.188918	-0.25797	0.165005	Genus	Glomeromycetes_unidentified_1
Pb	0.015641	-0.188918	-0.25797	0.165005	Species	Glomeromycetes_sp|SH200228.06FU
CaCO3	681.061	-0.062349	-0.257566	0.189725	Species	Fungi_sp|SH235720.06FU
Silt	0.00983787	-0.137558	-0.257508	0.163822	Family	Hyponectriaceae
Silt	0.00983787	-0.137558	-0.257508	0.163822	Genus	Hyponectriaceae_unidentified
Sand	348.807	-0.369173	-0.257182	0.267162	Species	Podospora_sp|SH234976.06FU
CaCO3	0.00322824	-0.114786	-0.256799	0.143547	Genus	Devriesia
Cu	174.807	-0.240881	-0.256519	0.279025	Species	Paecilomyces_marquandii|SH228960.06FU
Ntot	0.00314195	-0.077169	-0.256379	0.182114	Species	Ascobolus_sp|SH226965.06FU
pH	0.00194119	NaN	-0.256232	0.129131	Species	Periconia_sp|SH197554.06FU
Cu	582.263	-0.179195	-0.256093	0.251218	Class	Dothideomycetes
Cu	912.054	-0.054262	-0.256015	0.20691	Species	Agaricales_sp|SH207965.06FU
Organic	0.00707426	-0.174053	-0.255929	0.128308	Genus	Scolecobasidium
Organic	0.00707426	-0.174053	-0.255929	0.128308	Species	Scolecobasidium_humicola|SH219537.06FU
CvsN	503.163	-0.055271	-0.255859	0.179017	Species	Pyronemataceae_sp|SH212588.06FU
Silt	603.56	-0.18944	-0.255745	0.188415	Species	Cryptococcus_podzolicus|SH197001.06FU
Ntot	0.0202083	-0.20259	-0.255734	0.198178	Species	Hypocreales_sp|SH241109.06FU
Ntot	0.00605906	-0.155365	-0.255679	0.137486	Species	Fungi_sp|SH237423.06FU
CaCO3	0.00381925	-0.130628	-0.255551	0.132444	Family	Paraglomerales_unidentified
CaCO3	0.00381925	-0.130628	-0.255551	0.132444	Genus	Paraglomerales_unidentified_1
pH	681.452	NaN	-0.255441	0.223598	Species	Pleosporaceae_sp|SH224805.06FU
Pb	315.489	-0.192392	-0.255347	0.173849	Species	Chaetothyriales_sp|SH221998.06FU
Silt	0.00121847	-0.095776	-0.255344	0.17144	Genus	Myrmecridium
Pb	695.265	-0.067679	-0.255342	0.156211	Species	Ascomycota_sp|SH196232.06FU
Cu	0.0121363	-0.104362	-0.255326	0.198558	Family	Clavariaceae
CaCO3	0.00358692	-0.110428	-0.255298	0.185866	Species	Basidiomycota_sp|SH209801.06FU
Cd	0.00280613	-0.215861	-0.255291	0.234186	Class	Dothideomycetes
Clay	0.0173177	-0.30607	-0.255254	0.169363	Genus	Rhodotorula
Cd	0.00261898	-0.171562	-0.25524	0.089084	Order	Leotiales
Cd	0.00261898	-0.171562	-0.25524	0.089084	Family	Leotiaceae
Cd	0.00261898	-0.171562	-0.25524	0.089084	Genus	Alatospora
Ntot	78.6506	-0.190744	-0.255178	0.212062	Class	Eurotiomycetes
Zn	0.00432201	-0.132187	-0.255096	0.174451	Species	Preussia_minima|SH190476.06FU
Zn	818.78	-0.122248	-0.255031	0.153756	Species	Archaeorhizomyces_sp|SH197195.06FU
Silt	0.00150193	-0.210885	-0.25493	0.162161	Species	Helotiales_sp|SH212099.06FU
Clay	0.0134792	-0.204128	-0.254858	0.111391	Genus	Diversispora
CaCO3	681.452	-0.188922	-0.254817	0.154975	Species	Sebacinaceae_sp|SH209712.06FU
Ntot	0.0106421	-0.102456	-0.254783	0.15217	Species	Fusarium_sp|SH217313.06FU
pH	0.00211106	NaN	-0.254629	0.102989	Species	Sordariomycetes_sp|SH222849.06FU
Organic	0.0145855	-0.163234	-0.25456	0.115909	Family	Meruliaceae
Cu	0.00300146	-0.104386	-0.254295	0.102433	Species	Thelephoraceae_sp|SH199086.06FU
Zn	623.525	-0.134753	-0.254226	0.169903	Species	Scutellinia_sp|SH230992.06FU
Silt	0.0180217	-0.241954	-0.254192	0.212517	Genus	Lycoperdon
Zn	0.00464698	-0.065761	-0.254163	0.21595	Species	Trichoderma_viride|SH222750.06FU
Sand	0.00376909	-0.265884	-0.254028	0.0986	Species	Ascomycota_sp|SH209186.06FU
Ntot	0.00748689	-0.030894	-0.254024	0.205632	Species	Penicillium_spinulosum|SH231533.06FU
CaCO3	0.0164476	-0.174104	-0.253889	0.168169	Species	Agaricales_sp|SH205086.06FU
Silt	82.5005	-0.176147	-0.253856	0.188964	Species	Agaricales_sp|SH190729.06FU
Zn	623.525	0.0785	-0.253798	0.235394	Genus	Pleosporaceae_unidentified
Organic	0.0086622	-0.160936	-0.253738	0.124937	Species	Aspergillus_aculeatus|SH233651.06FU
Ntot	0.0244859	-0.101152	-0.253673	0.197011	Genus	Bovista
Organic	0.00305497	-0.046845	-0.253516	0.194962	Family	Dothioraceae
Organic	0.00305497	-0.046845	-0.253516	0.194962	Genus	Aureobasidium
Silt	556.032	-0.162149	-0.253453	0.237859	Genus	Gliomastix
Silt	556.032	-0.162149	-0.253453	0.237859	Species	Gliomastix_masseei|SH219540.06FU
Organic	0.00196421	-0.184093	-0.253445	0.213182	Species	Coprinellus_micaceus|SH239390.06FU
Ntot	0.00487206	-0.150142	-0.253074	0.164692	Genus	Helotiaceae_unidentified
Ntot	0.00487206	-0.150142	-0.253074	0.164692	Species	Helotiaceae_sp|SH209234.06FU
Zn	0.0106805	-0.098228	-0.253074	0.11936	Genus	Thanatephorus
Pb	0.00131328	-0.015152	-0.252961	0.207748	Species	Ascomycota_sp|SH234918.06FU
Pb	0.0042344	-0.140236	-0.252886	0.242403	Species	Ascomycota_sp|SH236035.06FU
Silt	681.061	-0.076555	-0.25282	0.240693	Species	Chaetothyriales_sp|SH232791.06FU
Clay	0.0358138	-0.222106	-0.252802	0.201757	Order	Spizellomycetales
Clay	0.0358138	-0.222106	-0.252802	0.201757	Family	Spizellomycetaceae
Cd	912.054	0.056159	-0.252609	0.21318	Family	Ascobolaceae
Organic	0.0104479	-0.163002	-0.252606	0.196442	Genus	Ceratobasidium
Clay	0.025382	-0.227773	-0.252541	0.121572	Species	Glomus_sp|SH234534.06FU
Pb	982.093	-0.100539	-0.252474	0.18096	Species	Pleosporales_sp|SH232016.06FU
Silt	681.061	-0.15983	-0.252379	0.209942	Family	Montagnulaceae
Silt	681.061	-0.15983	-0.252379	0.209942	Genus	Paraconiothyrium
Organic	0.0106421	-0.124962	-0.252256	0.184119	Genus	Phoma
CaCO3	0.00450127	-0.143283	-0.252223	0.107775	Genus	Arrhenia
Cu	0.00462331	-0.183498	-0.252222	0.186997	Species	Sordariomycetes_sp|SH222044.06FU
Clay	0.00361453	-0.198699	-0.251975	0.274867	Family	Psathyrellaceae
Zn	0.00292304	-0.081362	-0.25169	0.159727	Family	Annulatascaceae
Zn	0.00292304	-0.081362	-0.25169	0.159727	Genus	Conlarium
Zn	0.00292304	-0.081362	-0.25169	0.159727	Species	Conlarium_duplumascospora|SH225495.06FU
Cu	0.0147875	-0.120858	-0.251678	0.10903	Species	Chaetomiaceae_sp|SH230790.06FU
CaCO3	0.00827587	-0.057125	-0.251636	0.172922	Species	Hypocreaceae_sp|SH237963.06FU
CvsN	457.095	-0.044487	-0.251599	0.218624	Species	Glomeraceae_sp|SH216859.06FU
Cd	0.00170846	-0.311697	-0.251265	0.303874	Phylum	Ascomycota
Organic	0.0205777	0.014574	-0.251254	0.181579	Species	Penicillium_spinulosum|SH231533.06FU
pH	0.00107451	NaN	-0.25109	0.224015	Species	Ascomycota_sp|SH229315.06FU
Cd	0.0243453	-0.230556	-0.250902	0.170747	Species	Ascomycota_sp|SH229315.06FU
CaCO3	0.00610119	-0.15001	-0.250804	0.165072	Genus	Macrophomina
CaCO3	0.00610119	-0.15001	-0.250804	0.165072	Species	Macrophomina_phaseolina|SH235476.06FU
Pb	10.0492	0.042155	-0.250782	0.200682	Family	Hydnodontaceae
Zn	10.0492	-0.066109	-0.250634	0.210935	Species	Ascomycota_sp|SH195163.06FU
Silt	681.452	-0.160092	-0.250632	0.225598	Genus	Leptosphaerulina
Silt	681.452	-0.160092	-0.250632	0.225598	Species	Leptosphaerulina_chartarum|SH227423.06FU
CvsN	0.0389809	-0.155748	-0.250366	0.165068	Class	Microbotryomycetes
Pb	0.00667837	-0.132904	-0.250245	0.152454	Species	Powellomyces_sp_EA|SH206807.06FU
Zn	0.0370907	-0.194498	-0.250234	0.173721	Order	Rhizophlyctidales
Zn	0.0370907	-0.194498	-0.250234	0.173721	Family	Rhizophlyctidaceae
Zn	0.0370907	-0.194498	-0.250234	0.173721	Genus	Rhizophlyctis
Cu	256.548	-0.11701	-0.250128	0.178786	Species	Glomeraceae_sp|SH194493.06FU
Zn	0.0130819	-0.15503	-0.250018	0.232372	Species	Mortierella_sp|SH211066.06FU
CvsN	0.00123368	-0.098531	-0.249794	0.184708	Species	Sebacinaceae_sp|SH217676.06FU
Organic	0.0329126	-0.208976	-0.249707	0.140391	Species	Hypocreales_sp|SH241109.06FU
Pb	0.0257019	-0.171526	-0.249678	0.161819	Species	Aspergillus_iizukae|SH236358.06FU
CaCO3	681.452	-0.096914	-0.249563	0.109548	Species	Tricholomataceae_sp|SH218796.06FU
CaCO3	0.00378571	-0.159281	-0.24954	0.13478	Species	Periconia_sp|SH197554.06FU
Clay	0.0134024	-0.168955	-0.249513	0.103114	Genus	Bionectria
Clay	0.0134024	-0.168955	-0.249513	0.103114	Species	Bionectria_sp_TF2|SH236639.06FU
Pb	351.009	0.004638	-0.249489	0.240295	Species	Pleosporales_sp|SH233950.06FU
Ntot	0.00360205	-0.208626	-0.249466	0.21773	Species	Pleosporales_sp|SH211756.06FU
Sand	16.8948	-0.071328	-0.249431	0.237369	Family	Vibrisseaceae
Silt	104.251	-0.173925	-0.249386	0.300931	Family	Coniochaetales_unidentified
Silt	104.251	-0.173925	-0.249386	0.300931	Genus	Coniochaetales_unidentified_1
Silt	104.251	-0.173925	-0.249386	0.300931	Species	Coniochaetales_sp|SH226461.06FU
Cd	174.807	0.016276	-0.24927	0.235487	Species	Dioszegia_fristingensis|SH196962.06FU
Organic	0.00280781	-0.046198	-0.249266	0.194962	Species	Aureobasidium_pullulans|SH206629.06FU
Ntot	0.0071821	-0.183521	-0.249101	0.199723	Genus	Fusarium
CvsN	0.00566854	-0.113693	-0.249082	0.15685	Species	Herpotrichiellaceae_sp|SH230198.06FU
Cd	0.00494691	-0.199156	-0.24904	0.130614	Species	Fungi_sp|SH237423.06FU
Sand	78.6506	-0.189603	-0.248996	0.107697	Species	Acremonium_sp|SH235788.06FU
Ntot	0.0367704	-0.080849	-0.248994	0.124981	Species	Bovista_plumbea|SH191495.06FU
Ntot	0.00180044	-0.155302	-0.24893	0.195087	Species	Penicillium_virgatum|SH201030.06FU
Ntot	0.00217397	-0.189996	-0.248706	0.189891	Species	Hebeloma_laterinum|SH190734.06FU
CaCO3	16.8948	-0.20097	-0.248622	0.244687	Species	Pochonia_bulbillosa|SH219443.06FU
Ntot	0.00392357	-0.100971	-0.248517	0.183352	Species	Herpotrichiellaceae_sp|SH230198.06FU
Organic	752.37	0.019962	-0.248401	0.237923	Family	Ascobolaceae
Clay	0.0101657	-0.306326	-0.24833	0.191924	Family	Incertae_sedis_25
CvsN	0.037851	-0.057266	-0.248269	0.159283	Family	Onygenaceae
pH	0.00372214	NaN	-0.248163	0.220591	Species	Onygenales_sp|SH212007.06FU
Clay	0.00965522	-0.212119	-0.248116	0.177135	Order	Archaeorhizomycetales
Clay	0.00965522	-0.212119	-0.248116	0.177135	Family	Archaeorhizomycetaceae
Clay	0.00965522	-0.212119	-0.248116	0.177135	Genus	Archaeorhizomyces
CvsN	0.0101261	-0.142637	-0.248108	0.187783	Species	Mortierella_sp|SH218046.06FU
Cd	10.0492	-0.182922	-0.248065	0.204714	Genus	Cladophialophora
Zn	0.00663456	-0.191405	-0.24782	0.184287	Family	Vibrisseaceae
Silt	0.0110139	-0.169	-0.247768	0.137401	Species	Paraconiothyrium_variabile|SH224124.06FU
Pb	10.0492	-0.206523	-0.247619	0.390252	Species	Pleosporaceae_sp|SH224805.06FU
Ntot	0.0120655	-0.190551	-0.247495	0.190025	Species	Sordariomycetes_sp|SH234975.06FU
pH	0.00215694	NaN	-0.247409	0.09343	Species	Glomeraceae_sp|SH213882.06FU
pH	681.452	NaN	-0.247376	0.114098	Species	Sebacinaceae_sp|SH198523.06FU
CaCO3	0.00134393	-0.168437	-0.247266	0.243775	Family	Pleosporales_unidentified
CaCO3	0.00134393	-0.168437	-0.247266	0.243775	Genus	Pleosporales_unidentified_1
Cd	0.00186959	-0.176317	-0.247266	0.221525	Species	Ascomycota_sp|SH236035.06FU
Sand	457.095	-0.265706	-0.247171	0.213644	Species	Aspergillus_iizukae|SH236358.06FU
CaCO3	0.00653823	-0.164453	-0.247141	0.128003	Species	Ceratobasidiaceae_sp|SH199618.06FU
Zn	0.037714	-0.141768	-0.247128	0.121795	Order	Glomeromycetes_unidentified
Zn	0.037714	-0.141768	-0.247128	0.121795	Family	Glomeromycetes_unidentified_1
Zn	0.037714	-0.141768	-0.247128	0.121795	Genus	Glomeromycetes_unidentified_1
Zn	0.037714	-0.141768	-0.247128	0.121795	Species	Glomeromycetes_sp|SH200228.06FU
Silt	16.8948	-0.271862	-0.247033	0.297757	Species	Chloridium_sp_GHJ_3|SH234445.06FU
Pb	315.489	-0.082745	-0.246957	0.269953	Genus	Apodus
Pb	315.489	-0.082745	-0.246957	0.269953	Species	Apodus_sp|SH222737.06FU
Zn	0.0396995	-0.087472	-0.246814	0.167334	Genus	Glomerella
Zn	0.0396995	-0.087472	-0.246814	0.167334	Species	Glomerella_tucumanensis|SH229539.06FU
Organic	0.00517983	-0.046121	-0.246809	0.191098	Order	Dothideales
Cd	0.0246465	-0.214769	-0.246787	0.122251	Species	Ascomycota_sp|SH193627.06FU
Zn	138.537	-0.187485	-0.246772	0.208632	Species	Cladophialophora_chaetospira|SH214956.06FU
Pb	0.00157355	-0.132274	-0.246664	0.201791	Species	Basidiomycota_sp|SH196706.06FU
CaCO3	240.557	-0.13696	-0.246655	0.132824	Species	Capronia_peltigerae|SH209735.06FU
Silt	0.0121575	-0.189541	-0.246626	0.129714	Species	Penicillium_raphiae|SH201044.06FU
Cd	351.009	-0.220224	-0.246587	0.233163	Species	Sordariomycetes_sp|SH219629.06FU
Pb	0.00466988	-0.143001	-0.246584	0.087659	Species	Ascomycota_sp|SH209186.06FU
Organic	104.251	-0.146542	-0.246576	0.269549	Species	Glomeraceae_sp|SH213625.06FU
Zn	0.00254027	0.070192	-0.246535	0.269056	Genus	Dioszegia
CaCO3	0.00356549	-0.165765	-0.246531	0.137429	Genus	Lectera
CaCO3	0.00356549	-0.165765	-0.246531	0.137429	Species	Lectera_longa|SH219644.06FU
CvsN	0.00366326	-0.179037	-0.24651	0.211456	Species	Trichosporon_gracile|SH218728.06FU
Silt	0.0266992	-0.061957	-0.24641	0.170545	Family	Xylariaceae
pH	0.00391678	NaN	-0.246394	0.139241	Species	Pochonia_bulbillosa|SH219443.06FU
Cd	174.807	-0.214505	-0.246385	0.256636	Genus	Preussia
Pb	10.0492	-0.045925	-0.246074	0.212297	Genus	Zymoseptoria
Pb	10.0492	-0.045925	-0.246074	0.212297	Species	Zymoseptoria_verkleyi|SH196532.06FU
Ntot	0.00653823	-0.126858	-0.245923	0.103454	Species	Agaricales_sp|SH190739.06FU
Zn	0.00990364	-0.136037	-0.24587	0.108403	Species	Hypholoma_fasciculare|SH200727.06FU
Organic	0.00634494	-0.114112	-0.245688	0.157157	Species	Nectriaceae_sp|SH217334.06FU
Cu	0.00233306	-0.157127	-0.245557	0.178163	Family	Lipomycetaceae
Cu	0.00233306	-0.157127	-0.245557	0.178163	Genus	Lipomyces
CaCO3	0.0094432	-0.172157	-0.2453	0.154283	Species	Glomeromycota_sp|SH238503.06FU
pH	0.0109659	NaN	-0.245276	0.180856	Genus	Auxarthron
CaCO3	0.0195606	0.011621	-0.245271	0.138772	Species	Bovista_plumbea|SH191495.06FU
CaCO3	0.0181846	-0.093411	-0.245265	0.144405	Genus	Mycena
Clay	0.024513	-0.245883	-0.24524	0.164225	Order	Hypocreales
Cd	10.0492	-0.14791	-0.245101	0.222564	Species	Sordariales_sp|SH195274.06FU
Cd	0.00218475	-0.03891	-0.245096	0.141245	Species	Pleosporales_sp|SH232016.06FU
CaCO3	0.00986575	-0.114716	-0.245081	0.141156	Family	Teratosphaeriaceae
Organic	16.8948	-0.034564	-0.24501	0.257445	Species	Sordariomycetes_sp|SH216771.06FU
Sand	0.0138844	-0.114419	-0.244989	0.188725	Species	Onygenales_sp|SH212007.06FU
Cu	0.00218475	-0.050969	-0.244839	0.211432	Species	Onygenales_sp|SH212007.06FU
Zn	0.00233306	-0.161932	-0.244602	0.225341	Family	Hypocreaceae
Zn	0.00607227	-0.092987	-0.24454	0.103285	Species	Clavaria_sp|SH221459.06FU
Zn	0.00856935	-0.059691	-0.244516	0.150324	Species	Glomus_sp_0504|SH210008.06FU
pH	713.325	NaN	-0.244497	0.220071	Species	Aspergillus_fumigatus|SH199400.06FU
Pb	0.0119656	-0.134037	-0.244488	0.151915	Genus	Powellomyces
Zn	0.0049374	-0.113842	-0.244187	0.17739	Species	Stachybotrys_eucylindrospora|SH227379.06FU
Zn	0.00249582	-0.206195	-0.24417	0.230771	Family	Nectriaceae
Cu	0.00740062	-0.07532	-0.244161	0.21379	Species	Lasiosphaeriaceae_sp|SH198466.06FU
Pb	0.0173978	-0.140309	-0.244131	0.120002	Species	Aspergillus_aculeatus|SH233651.06FU
Ntot	0.00484862	-0.168251	-0.244087	0.112618	Species	Fusarium_delphinoides|SH223633.06FU
pH	312.949	NaN	-0.243977	0.308558	Class	Basidiomycota_unidentified
pH	312.949	NaN	-0.243977	0.308558	Order	Basidiomycota_unidentified_1
pH	312.949	NaN	-0.243977	0.308558	Family	Basidiomycota_unidentified_1
pH	312.949	NaN	-0.243977	0.308558	Genus	Basidiomycota_unidentified_1_1
pH	104.251	NaN	-0.243976	0.30194	Species	Exophiala_equina|SH230191.06FU
CaCO3	312.949	-0.136345	-0.243938	0.243782	Species	Pleosporaceae_sp|SH224805.06FU
Cu	0.0155726	-0.107983	-0.243922	0.198113	Genus	Psathyrellaceae_unidentified
Cd	982.093	0.001127	-0.243898	0.192529	Genus	Sphaerulina
Cd	982.093	0.001127	-0.243898	0.192529	Species	Sphaerulina_pseudovirgaureae|SH212655.06FU
pH	0.0101315	NaN	-0.243806	0.206641	Species	Helotiales_sp|SH209288.06FU
Zn	0.03175	-0.084353	-0.243798	0.17041	Species	Fungi_sp|SH235720.06FU
Ntot	0.0341182	-0.14324	-0.243712	0.122791	Family	Meruliaceae
Cu	0.00893272	-0.088095	-0.243668	0.11711	Species	Podospora_glutinans|SH222042.06FU
CaCO3	0.0114731	-0.212736	-0.243505	0.208641	Species	Mortierella_sp_VN2_2_5|SH211065.06FU
pH	0.0223714	NaN	-0.243481	0.151992	Species	Eurotiomycetes_sp|SH210283.06FU
Pb	0.00142391	-0.193905	-0.24347	0.177555	Genus	Pseudeurotium
Pb	0.00142391	-0.193905	-0.24347	0.177555	Species	Pseudeurotium_hygrophilum|SH209178.06FU
CaCO3	104.251	-0.084201	-0.243257	0.343199	Order	Geminibasidiales
CaCO3	104.251	-0.084201	-0.243257	0.343199	Family	Geminibasidiaceae
CaCO3	104.251	-0.084201	-0.243257	0.343199	Genus	Geminibasidium
CvsN	0.0136367	-0.104281	-0.243217	0.133682	Family	Archaeosporaceae
CvsN	0.0136367	-0.104281	-0.243217	0.133682	Genus	Archaeosporaceae_unidentified
Zn	351.009	-0.162667	-0.243055	0.329368	Species	Dothideomycetes_sp|SH195586.06FU
CaCO3	0.00989776	-0.13917	-0.243031	0.089849	Species	Phaeosphaeriaceae_sp|SH227813.06FU
Zn	0.00310271	-0.12191	-0.243021	0.189897	Order	Trichosporonales
Zn	0.00310271	-0.12191	-0.243021	0.189897	Family	Trichosporonaceae
Zn	0.00310271	-0.12191	-0.243021	0.189897	Genus	Trichosporon
Silt	686.217	-0.16619	-0.24296	0.160293	Species	Herpotrichiellaceae_sp|SH235894.06FU
Clay	0.0134473	-0.283174	-0.242899	0.197689	Species	Cylindrocarpon_sp|SH232149.06FU
Silt	0.0182939	-0.204566	-0.242826	0.11485	Species	Ascomycota_sp|SH196231.06FU
Organic	0.0155013	-0.099378	-0.242551	0.116094	Species	Exophiala_brunnea|SH230205.06FU
Silt	16.8948	-0.09472	-0.242519	0.222352	Family	Diaporthales_unidentified
Silt	16.8948	-0.09472	-0.242519	0.222352	Genus	Diaporthales_unidentified_1
Organic	104.251	-0.177944	-0.242507	0.255097	Species	Fusarium_sp_419|SH217345.06FU
Organic	0.00308628	-0.214171	-0.24249	0.216797	Order	Chaetothyriales
Zn	0.0020274	-0.159227	-0.242348	0.223309	Class	Basidiomycota_unidentified
Zn	0.0020274	-0.159227	-0.242348	0.223309	Order	Basidiomycota_unidentified_1
Zn	0.0020274	-0.159227	-0.242348	0.223309	Family	Basidiomycota_unidentified_1
Zn	0.0020274	-0.159227	-0.242348	0.223309	Genus	Basidiomycota_unidentified_1_1
Zn	351.009	0.076201	-0.242127	0.236669	Species	Dioszegia_fristingensis|SH196962.06FU
Organic	0.0271374	-0.190516	-0.242019	0.144236	Species	Hebeloma_laterinum|SH190734.06FU
Clay	0.00741441	-0.080916	-0.241995	0.102922	Species	Agaricales_sp|SH205087.06FU
Pb	0.00144358	-0.085328	-0.241994	0.203209	Species	Basidiomycota_sp|SH200586.06FU
Ntot	0.0120851	-0.100909	-0.241961	0.133634	Species	Exophiala_brunnea|SH230205.06FU
CvsN	0.00989776	-0.108582	-0.241906	0.181344	Genus	Hypocreaceae_unidentified
Cd	0.0027095	-0.095287	-0.241545	0.169871	Order	Paraglomerales
Sand	348.807	0.022949	-0.241485	0.259846	Species	Ascomycota_sp|SH236035.06FU
Cd	0.00298357	-0.19048	-0.241009	0.09122	Genus	Verticillium
Cd	0.00298357	-0.19048	-0.241009	0.09122	Species	Verticillium_cf_biguttatum_CBS_7773B|SH198265.06FU
Cd	0.0127934	-0.124815	-0.241005	0.084825	Species	Penicillium_bilaiae|SH213196.06FU
Cu	0.00239237	-0.191902	-0.240987	0.207189	Genus	Podospora
CaCO3	0.00148788	-0.139698	-0.240982	0.266462	Species	Hypocreales_sp|SH217356.06FU
Pb	0.00972637	-0.147071	-0.240867	0.08351	Species	Podospora_communis|SH220624.06FU
CaCO3	0.00338307	-0.2619	-0.240852	0.220952	Class	Glomeromycetes
Silt	0.00354459	-0.178768	-0.240806	0.130006	Species	Hannaella_sp_CMON52|SH197181.06FU
Zn	388.902	-0.108259	-0.240794	0.234624	Family	Trichocomaceae
Zn	0.0149495	-0.161495	-0.240473	0.19071	Genus	Purpureocillium
Zn	0.0149495	-0.161495	-0.240473	0.19071	Species	Purpureocillium_lavendulum|SH224001.06FU
Organic	457.095	-0.167251	-0.240392	0.24671	Family	Bionectriaceae
Pb	0.00904389	-0.130043	-0.240224	0.214303	Family	Apiosporaceae
Pb	0.00904389	-0.130043	-0.240224	0.214303	Genus	Arthrinium
Silt	457.095	-0.125839	-0.239928	0.187055	Genus	Oidiodendron
pH	0.0149164	NaN	-0.239891	0.07486	Species	Sebacinales_Group_B_sp|SH217723.06FU
pH	0.00835209	NaN	-0.239801	0.118903	Species	Ascomycota_sp|SH227804.06FU
Sand	0.00749195	-0.137131	-0.239779	0.156492	Genus	Colletotrichum
Cu	912.054	-0.115209	-0.239775	0.178554	Species	Hypocreales_sp|SH223990.06FU
Cu	0.0190572	-0.137864	-0.239623	0.147432	Species	Pleosporales_sp|SH227146.06FU
Zn	0.00384017	-0.140953	-0.239566	0.098784	Species	Chaetothyriales_sp|SH209759.06FU
Ntot	0.0189954	-0.074388	-0.239352	0.197678	Order	Geminibasidiales
Ntot	0.0189954	-0.074388	-0.239352	0.197678	Family	Geminibasidiaceae
Ntot	0.0189954	-0.074388	-0.239352	0.197678	Genus	Geminibasidium
Cd	0.0097296	-0.07545	-0.239301	0.17182	Species	Scutellinia_sp|SH230992.06FU
Clay	0.00194119	-0.179579	-0.239269	0.123366	Species	Glomeraceae_sp|SH219041.06FU
Cd	0.0432269	-0.247466	-0.239264	0.15927	Species	Nectriaceae_sp|SH233679.06FU
Pb	0.0062054	-0.057682	-0.239198	0.189527	Species	Ascomycota_sp|SH210965.06FU
Zn	0.00515947	-0.107792	-0.23909	0.08033	Species	Paraglomus_laccatum|SH203448.06FU
Zn	0.00572642	-0.085827	-0.239085	0.221722	Species	Fungi_sp|SH239595.06FU
pH	0.00617663	NaN	-0.239019	0.119622	Species	Glomeromycota_sp|SH238503.06FU
Pb	0.0233052	-0.149185	-0.238926	0.136747	Species	Hypholoma_fasciculare|SH200727.06FU
pH	0.00328079	NaN	-0.238893	0.193939	Species	Camarosporium_sp|SH224142.06FU
Zn	0.00272971	-0.156988	-0.238884	0.165704	Species	Mortierella_sp|SH211067.06FU
Ntot	713.325	-0.293078	-0.238677	0.267063	Genus	Tetracladium
Ntot	0.0160717	-0.101211	-0.238638	0.164542	Species	Nectriaceae_sp|SH217334.06FU
Cd	0.0168812	-0.178754	-0.238608	0.151202	Genus	Hypholoma
Silt	0.00241954	-0.162382	-0.238584	0.13054	Species	Ascomycota_sp|SH230809.06FU
pH	16.8948	NaN	-0.238583	0.256956	Family	Chaetothyriales_unidentified
pH	16.8948	NaN	-0.238583	0.256956	Genus	Chaetothyriales_unidentified_1
CaCO3	0.00930472	-0.189855	-0.238492	0.17289	Species	Sordariomycetes_sp|SH211130.06FU
CvsN	681.061	-0.123257	-0.238419	0.232927	Species	Mortierella_sp|SH211066.06FU
Silt	0.00281713	-0.162666	-0.238363	0.144552	Genus	Clitocybula
CvsN	0.0380702	-0.24525	-0.237972	0.188603	Family	Incertae_sedis_2
Organic	0.0196804	-0.109917	-0.237901	0.146769	Species	Fusarium_sp|SH217313.06FU
Sand	0.0220094	-0.130329	-0.2379	0.112322	Species	Podospora_glutinans|SH222042.06FU
Ntot	0.0159854	-0.14227	-0.237893	0.187852	Genus	Ceratobasidium
Zn	0.00615837	-0.241391	-0.237886	0.247091	Genus	Glomeraceae_unidentified
Silt	681.452	-0.137883	-0.237706	0.168995	Family	Myxotrichaceae
CvsN	0.00492641	-0.245351	-0.237674	0.212629	Order	Mortierellales
Zn	623.525	-0.110088	-0.237529	0.236905	Order	Eurotiales
Pb	0.0116311	-0.025681	-0.23741	0.135724	Species	Coprinellus_pallidus|SH199667.06FU
Silt	16.8948	-0.123913	-0.237333	0.204637	Species	Oidiodendron_chlamydosporicum|SH217745.06FU
pH	0.0104054	NaN	-0.237292	0.100003	Species	Cercophora_sp|SH220627.06FU
Cd	0.00873025	-0.179038	-0.237163	0.118569	Species	Scedosporium_prolificans|SH236835.06FU
CaCO3	0.00228022	-0.110055	-0.237041	0.206862	Species	Chaetothyriales_sp|SH219004.06FU
Sand	0.0071016	-0.048022	-0.237023	0.173682	Species	Agaricales_sp|SH201635.06FU
CaCO3	0.00199114	-0.153453	-0.236882	0.15231	Species	Clavariaceae_sp|SH219285.06FU
Cd	0.0017493	-0.028405	-0.236882	0.185903	Genus	Sebacinaceae_unidentified
Silt	78.6506	-0.248236	-0.236877	0.205445	Order	Thelephorales
Cd	0.018063	-0.194936	-0.236819	0.087907	Species	Ascomycota_sp|SH210863.06FU
Pb	0.00216095	-0.110758	-0.236724	0.133038	Species	Leotiomycetes_sp|SH191095.06FU
CaCO3	681.452	-0.152556	-0.236708	0.268533	Order	Capnodiales
Cu	0.00834798	-0.093379	-0.236695	0.095594	Species	Pleosporales_sp|SH217124.06FU
Ntot	104.251	-0.237983	-0.236635	0.333354	Species	Tetracladium_sp_WMM_2012d|SH216428.06FU
Organic	0.0101643	-0.200062	-0.23658	0.203723	Species	Pleosporales_sp|SH211756.06FU
Pb	10.0492	-0.159895	-0.236518	0.208448	Species	Ascomycota_sp|SH235974.06FU
Zn	0.00828984	-0.088027	-0.236425	0.073116	Species	Agaricales_sp|SH193811.06FU
Organic	0.0121344	-0.122877	-0.236385	0.193873	Species	Arthrinium_phragmites|SH233380.06FU
CaCO3	104.251	-0.134625	-0.236325	0.205357	Family	Paraglomeraceae
CaCO3	104.251	-0.134625	-0.236325	0.205357	Genus	Paraglomus
Ntot	0.011374	-0.101513	-0.236264	0.154683	Species	Stachybotrys_sp|SH227380.06FU
Cu	174.807	-0.145521	-0.236163	0.211447	Species	Ascomycota_sp|SH194646.06FU
Silt	0.00688806	-0.12472	-0.236096	0.164977	Species	Acremonium_sp|SH212077.06FU
CaCO3	457.095	-0.219111	-0.235995	0.212089	Species	Glomeraceae_sp|SH229314.06FU
Cu	0.0141604	-0.098821	-0.235822	0.094447	Genus	Mycogone
Cu	0.0141604	-0.098821	-0.235822	0.094447	Species	Mycogone_perniciosa|SH213842.06FU
Clay	0.00264378	-0.247533	-0.235812	0.164067	Species	Ascomycota_sp|SH226453.06FU
Cd	0.00186959	0.027593	-0.235665	0.272084	Genus	Dioszegia
CaCO3	0.00297131	-0.154031	-0.235661	0.235312	Family	Davidiellaceae
CaCO3	0.00297131	-0.154031	-0.235661	0.235312	Genus	Davidiella
CaCO3	0.00297131	-0.154031	-0.235661	0.235312	Species	Davidiella_tassiana|SH196750.06FU
CaCO3	0.00283074	-0.133379	-0.235616	0.089196	Species	Glomeraceae_sp|SH213882.06FU
Zn	0.00179741	0.07504	-0.235481	0.191958	Genus	Sphaerulina
Zn	0.00179741	0.07504	-0.235481	0.191958	Species	Sphaerulina_pseudovirgaureae|SH212655.06FU
Zn	0.0396995	-0.11782	-0.235345	0.184023	Species	Hydropisphaera_sp|SH235787.06FU
Silt	457.095	-0.182774	-0.23534	0.209211	Species	Penicillium_citrinum|SH213185.06FU
Silt	0.0364217	-0.197685	-0.235265	0.178361	Species	Lycoperdon_utriforme|SH191489.06FU
Cd	10.0492	-0.180013	-0.2352	0.187644	Species	Cladophialophora_chaetospira|SH214956.06FU
Organic	0.00356127	-0.185324	-0.235189	0.159842	Genus	Hirsutella
Zn	0.00859883	-0.129719	-0.235179	0.144906	Species	Lachnum_sp|SH189795.06FU
Cu	912.054	-0.130757	-0.235106	0.149593	Species	Cryptococcus_podzolicus|SH197001.06FU
Pb	0.00464698	-0.105366	-0.235063	0.115807	Species	Sordariales_sp|SH222869.06FU
Cd	0.037714	-0.114387	-0.23505	0.121149	Genus	Parasola
pH	0.0134878	NaN	-0.234904	0.131949	Species	Sordariomycetes_sp|SH211130.06FU
Pb	0.0042679	-0.08534	-0.234893	0.192079	Order	Archaeosporales
Pb	10.0492	-0.125497	-0.234708	0.285608	Species	Schwanniomyces_occidentalis|SH209139.06FU
Pb	0.0172532	-0.00813	-0.234697	0.102377	Species	Fungi_sp|SH221004.06FU
CaCO3	0.00654573	-0.099462	-0.234631	0.133939	Species	Ascomycota_sp|SH227804.06FU
Sand	603.56	-0.232351	-0.234566	0.328672	Genus	Mortierella
Zn	0.010593	-0.105112	-0.234548	0.185021	Species	Entoloma_sericeum|SH203325.06FU
Ntot	0.0135079	-0.149529	-0.234519	0.131392	Species	Aspergillus_aculeatus|SH233651.06FU
Zn	0.00399561	-0.120669	-0.234206	0.189085	Order	Chaetosphaeriales
pH	0.0111504	NaN	-0.234197	0.083046	Species	Phaeosphaeriaceae_sp|SH227813.06FU
Sand	0.00622442	-0.311671	-0.234179	0.171487	Species	Acremonium_sp|SH217403.06FU
Cd	0.00233306	-0.116293	-0.234178	0.199772	Class	Basidiomycota_unidentified
Cd	0.00233306	-0.116293	-0.234178	0.199772	Order	Basidiomycota_unidentified_1
Cd	0.00233306	-0.116293	-0.234178	0.199772	Family	Basidiomycota_unidentified_1
Cd	0.00233306	-0.116293	-0.234178	0.199772	Genus	Basidiomycota_unidentified_1_1
Zn	0.0457326	-0.190355	-0.234127	0.231903	Species	Tetracladium_sp|SH216438.06FU
Pb	0.0068186	-0.14446	-0.234125	0.125173	Family	Saccharomycetaceae
Cd	10.0492	-0.206242	-0.233985	0.322412	Genus	Herpotrichiellaceae_unidentified
Ntot	0.0106145	-0.14401	-0.233958	0.155649	Family	Hyponectriaceae
Ntot	0.0106145	-0.14401	-0.233958	0.155649	Genus	Hyponectriaceae_unidentified
Organic	0.00975122	-0.155857	-0.233958	0.265922	Genus	Helotiaceae_unidentified
Organic	0.00975122	-0.155857	-0.233958	0.265922	Species	Helotiaceae_sp|SH209234.06FU
Zn	0.00738694	-0.086841	-0.233909	0.17662	Family	Glomerellaceae
Zn	0.00319144	-0.137592	-0.233864	0.15632	Species	Phialocephala_sp|SH234444.06FU
Clay	0.0256219	-0.263936	-0.233807	0.228846	Species	Fungi_sp|SH228601.06FU
Cu	0.0171788	-0.100335	-0.233745	0.106528	Species	Cortinarius_sp|SH221848.06FU
Zn	0.0191356	-0.126378	-0.233686	0.138469	Genus	Arthrobotrys
Sand	681.061	-0.231856	-0.233681	0.328672	Family	Mortierellaceae
pH	104.251	NaN	-0.233663	0.211065	Species	Fungi_sp|SH234355.06FU
Zn	0.00464698	-0.120975	-0.233586	0.200825	Family	Chaetosphaeriaceae
CvsN	0.00211834	-0.17615	-0.233574	0.176128	Species	Glomeraceae_sp|SH213625.06FU
pH	0.008435	NaN	-0.23357	0.149933	Species	Basidiomycota_sp|SH209801.06FU
Zn	0.0144049	-0.147739	-0.23335	0.098559	Genus	Gymnostellatospora
Zn	0.0144049	-0.147739	-0.23335	0.098559	Species	Gymnostellatospora_japonica|SH236510.06FU
Ntot	0.00913452	-0.116394	-0.233314	0.163529	Genus	Phoma
Pb	0.00423464	-0.064577	-0.233269	0.172189	Species	Agaricomycetes_sp|SH239394.06FU
Cu	0.00928594	-0.08584	-0.2329	0.072523	Species	Sebacina_sp|SH231721.06FU
Zn	0.00131199	-0.044633	-0.232885	0.146102	Species	Sordariales_sp|SH210293.06FU
pH	104.251	NaN	-0.232872	0.293581	Genus	Exophiala
Silt	0.0282385	-0.136124	-0.232872	0.127673	Species	Pochonia_bulbillosa|SH219443.06FU
CvsN	0.0036891	-0.070406	-0.232838	0.171045	Species	Ascomycota_sp|SH210650.06FU
pH	0.00149795	NaN	-0.232785	0.158419	Species	Clavaria_californica|SH216969.06FU
Cd	0.0127207	-0.06401	-0.232785	0.189562	Species	Ascomycota_sp|SH221644.06FU
pH	0.00264997	NaN	-0.232691	0.22695	Class	Chytridiomycota_unidentified
pH	0.00264997	NaN	-0.232691	0.22695	Order	Chytridiomycota_unidentified_1
pH	0.00264997	NaN	-0.232691	0.22695	Family	Chytridiomycota_unidentified_1
pH	0.00264997	NaN	-0.232691	0.22695	Genus	Chytridiomycota_unidentified_1_1
Clay	0.0171683	-0.293572	-0.232664	0.172516	Order	Sporidiobolales
Clay	104.251	-0.239669	-0.23261	0.285532	Species	Nectriaceae_sp|SH217335.06FU
Cu	0.00399561	-0.12212	-0.232594	0.160187	Genus	Septoria
Cu	0.00399561	-0.12212	-0.232594	0.160187	Species	Septoria_arundinacea|SH207008.06FU
CvsN	0.00591833	-0.242648	-0.232567	0.211264	Phylum	Zygomycota
CaCO3	0.00467765	-0.249742	-0.23235	0.194593	Family	Glomeraceae
CvsN	0.00591833	-0.242568	-0.232334	0.211264	Class	Incertae_sedis_10
CaCO3	0.00149795	-0.118707	-0.232268	0.284975	Class	Saccharomycetes
CaCO3	0.00149795	-0.118707	-0.232268	0.284975	Order	Saccharomycetales
Pb	0.00301929	-0.181263	-0.232135	0.249218	Species	Preussia_flanaganii|SH190474.06FU
Pb	351.009	-0.08797	-0.232122	0.192077	Species	Pyronemataceae_sp|SH212842.06FU
Sand	788.501	-0.083702	-0.231809	0.342888	Order	Helotiales
CaCO3	0.00359193	-0.154939	-0.231787	0.203733	Genus	Alternaria
Cd	0.00226985	-0.080999	-0.231698	0.203501	Species	Glomeraceae_sp|SH216859.06FU
pH	16.8948	NaN	-0.231678	0.249905	Species	Chaetothyriales_sp|SH219002.06FU
Cu	0.00127722	-0.137814	-0.231615	0.235762	Species	Hypocreales_sp|SH224303.06FU
Ntot	0.0121829	-0.169622	-0.231572	0.105252	Species	Coniothyrium_sp|SH240067.06FU
Cu	0.00339365	-0.24993	-0.231551	0.225231	Class	Microbotryomycetes
Zn	912.054	-0.051724	-0.23155	0.168545	Species	Acremonium_sp_R8_9|SH220976.06FU
CaCO3	104.251	-0.012993	-0.231549	0.296154	Genus	Dioszegia
Pb	0.00553935	-0.037871	-0.23143	0.112986	Genus	Emericella
Pb	0.00553935	-0.037871	-0.23143	0.112986	Species	Emericella_foeniculicola|SH210969.06FU
Clay	0.0308729	-0.234366	-0.231302	0.151133	Species	Helotiales_sp|SH209194.06FU
Zn	0.0016913	-0.135555	-0.231192	0.209719	Genus	Hypocreaceae_unidentified
Pb	0.0140574	-0.131163	-0.231187	0.229704	Genus	Massarinaceae_unidentified
Pb	0.0140574	-0.131163	-0.231187	0.229704	Species	Massarinaceae_sp|SH195587.06FU
Pb	0.0011983	-0.144751	-0.231115	0.205759	Species	Trichocomaceae_sp|SH213197.06FU
Sand	0.0259518	-0.027866	-0.231086	0.237556	Species	Penicillium_sp|SH201043.06FU
Cd	0.0338479	-0.139088	-0.231084	0.128261	Family	Diaporthaceae
Organic	0.00294508	-0.190199	-0.231067	0.258115	Species	Dothideomycetes_sp|SH195586.06FU
Cu	0.00350814	-0.154304	-0.230971	0.179097	Order	Microbotryomycetes_unidentified
Cu	0.00350814	-0.154304	-0.230971	0.179097	Family	Microbotryomycetes_unidentified_1
Cu	0.00350814	-0.154304	-0.230971	0.179097	Genus	Microbotryomycetes_unidentified_1
Cu	0.00350814	-0.154304	-0.230971	0.179097	Species	Microbotryomycetes_sp|SH239471.06FU
Zn	0.0160096	-0.158879	-0.230968	0.136584	Species	Arthrobotrys_scaphoides|SH205686.06FU
Zn	0.00677661	-0.110351	-0.230754	0.170153	Genus	Letendraea
Zn	0.00677661	-0.110351	-0.230754	0.170153	Species	Letendraea_sp|SH203350.06FU
Pb	351.009	-0.186169	-0.230725	0.316599	Species	Cylindrocarpon_sp|SH232149.06FU
Silt	0.020602	-0.239865	-0.230706	0.082475	Species	Cortinarius_rufo_olivaceus|SH207581.06FU
pH	0.00391975	NaN	-0.230701	0.17939	Family	Ustilaginaceae
pH	0.00989765	NaN	-0.230554	0.112143	Species	Glomeraceae_sp|SH194493.06FU
Silt	0.0131051	-0.14879	-0.230506	0.180916	Species	Trichoderma_stromaticum|SH211674.06FU
CaCO3	0.00447631	-0.101202	-0.230244	0.098511	Species	Sordariomycetes_sp|SH222849.06FU
Zn	0.0384173	-0.062486	-0.230202	0.124378	Species	Podospora_dakotensis|SH222043.06FU
Zn	0.00588719	-0.116583	-0.230199	0.138322	Species	Talaromyces_sp|SH198687.06FU
Organic	0.00152881	-0.173021	-0.230135	0.153249	Species	Penicillium_virgatum|SH201030.06FU
CaCO3	0.00194119	-0.085045	-0.230086	0.151127	Species	Penicillium_bilaiae|SH213196.06FU
Cd	0.0118747	-0.21096	-0.230069	0.089289	Species	Aspergillus_aculeatus|SH233651.06FU
Clay	0.0359315	-0.115136	-0.230052	0.159634	Genus	Conocybe
Cd	0.0300753	-0.184363	-0.230041	0.145588	Genus	Phialocephala
Cd	0.00998998	-0.185606	-0.22982	0.091941	Species	Onygenales_sp|SH239736.06FU
Clay	211.086	-0.12349	-0.229798	0.210566	Family	Chaetomiaceae
pH	0.00409367	NaN	-0.229754	0.171898	Order	Ustilaginales
pH	0.0146092	NaN	-0.229721	0.069524	Species	Mycena_albidolilacea|SH194136.06FU
Zn	0.00209636	-0.006193	-0.229647	0.194245	Genus	Powellomyces
CaCO3	0.0101261	-0.014984	-0.229645	0.146188	Family	Sporidiobolales_unidentified
CaCO3	0.0101261	-0.014984	-0.229645	0.146188	Genus	Sporidiobolales_unidentified_1
Organic	0.035218	-0.072448	-0.229427	0.134764	Species	Fungi_sp|SH235513.06FU
Zn	0.00716425	-0.094629	-0.229339	0.076761	Species	Preussia_sp_2_JAS_2013|SH235616.06FU
Organic	0.00308628	0.011424	-0.229327	0.20594	Species	Dioszegia_fristingensis|SH196962.06FU
CaCO3	0.00324994	-0.249545	-0.229256	0.186808	Order	Glomerales
Ntot	0.0129948	-0.170573	-0.229147	0.165924	Genus	Paxillus
Ntot	0.0129948	-0.170573	-0.229147	0.165924	Species	Paxillus_sp|SH239910.06FU
CaCO3	0.00447631	-0.105137	-0.228976	0.282251	Genus	Bovista
Organic	0.0149021	-0.1459	-0.228963	0.082838	Genus	Steccherinum
Zn	351.009	-0.034451	-0.228928	0.239763	Species	Cylindrocarpon_olidum|SH232146.06FU
Cd	0.00368279	-0.081581	-0.228884	0.187047	Species	Auxarthron_umbrinum|SH201682.06FU
Cd	351.009	-0.171651	-0.228883	0.158699	Genus	Pseudeurotium
Cd	351.009	-0.171651	-0.228883	0.158699	Species	Pseudeurotium_hygrophilum|SH209178.06FU
Cd	0.00320765	-0.183209	-0.22884	0.112637	Species	Paraglomerales_sp|SH203455.06FU
Pb	351.009	-0.137851	-0.228701	0.229643	Genus	Phoma
Cd	0.0020274	-0.130791	-0.228547	0.221819	Genus	Scutellinia
Clay	0.0308571	-0.118558	-0.228526	0.179677	Family	Bolbitiaceae
Zn	0.0370907	-0.100966	-0.228481	0.104966	Species	Sordariales_sp|SH222869.06FU
Pb	0.00881893	-0.132032	-0.22848	0.19413	Genus	Glomerella
Pb	0.00881893	-0.132032	-0.22848	0.19413	Species	Glomerella_tucumanensis|SH229539.06FU
pH	681.452	NaN	-0.228384	0.147296	Genus	Thanatephorus
Sand	0.0147827	-0.174246	-0.228272	0.105821	Species	Podospora_sp_6806_S6|SH222186.06FU
Pb	0.0155135	-0.137176	-0.228194	0.150759	Genus	Parasola
Pb	0.00127722	0.003306	-0.228186	0.185502	Species	Spizellomyces_dolichospermus|SH236557.06FU
CaCO3	0.0103853	-0.150556	-0.227981	0.105317	Species	Sebacinales_Group_B_sp|SH217723.06FU
Ntot	0.00197057	-0.229599	-0.227943	0.184664	Species	Lophiostoma_sp|SH215423.06FU
Sand	503.163	-0.180822	-0.227924	0.177417	Species	Podospora_dakotensis|SH222043.06FU
Silt	0.00319445	-0.153727	-0.227843	0.180122	Order	Sebacinales
Sand	0.0329655	-0.167956	-0.227832	0.141434	Species	Sordariomycetes_sp|SH219444.06FU
Silt	0.00378786	-0.140685	-0.227827	0.135475	Species	Inocybe_sp_GDa|SH219619.06FU
Zn	0.024174	-0.089652	-0.227768	0.168318	Species	Ascomycota_sp|SH210650.06FU
pH	0.0131912	NaN	-0.227694	0.155087	Order	Orbiliomycetes_unidentified
pH	0.0131912	NaN	-0.227694	0.155087	Family	Orbiliomycetes_unidentified_1
pH	0.0131912	NaN	-0.227694	0.155087	Genus	Orbiliomycetes_unidentified_1
Sand	0.00241954	-0.239578	-0.227262	0.200933	Species	Lasiosphaeriaceae_sp|SH238403.06FU
Cd	0.0197025	-0.120541	-0.227194	0.088159	Genus	Pestalotiopsis
Pb	623.525	-0.093734	-0.227092	0.209978	Genus	Sebacinaceae_unidentified
Silt	457.095	-0.254246	-0.226997	0.14255	Order	Leotiales
Silt	457.095	-0.254246	-0.226997	0.14255	Family	Leotiaceae
Silt	457.095	-0.254246	-0.226997	0.14255	Genus	Alatospora
Organic	0.00590071	-0.182236	-0.226973	0.187658	Class	Eurotiomycetes
Ntot	0.00376909	-0.168062	-0.226954	0.173731	Genus	Hirsutella
Silt	503.163	-0.309759	-0.226943	0.24174	Species	Hypocreales_sp|SH219542.06FU
Pb	174.807	-0.065109	-0.226881	0.256911	Species	Sordariomycetes_sp|SH201443.06FU
Sand	681.061	-0.238447	-0.226876	0.345601	Order	Mortierellales
CaCO3	0.00121847	-0.172632	-0.226754	0.207545	Species	Penicillium_inflatum|SH213220.06FU
Zn	0.00338406	-0.099118	-0.226597	0.170408	Species	Helotiales_sp|SH222542.06FU
Pb	0.00852729	-0.127009	-0.226592	0.100183	Species	Sebacinaceae_sp|SH216263.06FU
Pb	0.0378416	-0.090311	-0.226488	0.130346	Species	Acremonium_alternatum|SH240374.06FU
pH	0.00742835	NaN	-0.226383	0.194239	Genus	Dioszegia
Ntot	0.00515473	-0.161353	-0.226287	0.110469	Species	Thelephoraceae_sp|SH202462.06FU
CaCO3	0.00123368	-0.151576	-0.226241	0.244401	Species	Phoma_brasiliensis|SH202145.06FU
Cd	0.00778657	-0.099908	-0.226194	0.168282	Genus	Letendraea
Cd	0.00778657	-0.099908	-0.226194	0.168282	Species	Letendraea_sp|SH203350.06FU
Pb	0.0386856	-0.101061	-0.226103	0.17388	Genus	Letendraea
Pb	0.0386856	-0.101061	-0.226103	0.17388	Species	Letendraea_sp|SH203350.06FU
Sand	0.00487068	-0.268115	-0.226052	0.120953	Species	Myrothecium_sp_CCN22|SH199503.06FU
Cd	0.00368279	0.053655	-0.22603	0.100262	Genus	Emericella
Cd	0.00368279	0.053655	-0.22603	0.100262	Species	Emericella_foeniculicola|SH210969.06FU
Pb	0.00814093	-0.133738	-0.225948	0.08928	Species	Parasola_leiocephala|SH193274.06FU
Pb	0.00583579	-0.15557	-0.225943	0.255898	Species	Tremellomycetes_sp|SH212069.06FU
CaCO3	0.00793048	-0.093356	-0.225748	0.237513	Genus	Pleosporaceae_unidentified
Cu	0.00214126	-0.157473	-0.225674	0.205431	Species	Sordariomycetes_sp|SH225397.06FU
CaCO3	603.56	-0.085448	-0.225639	0.220415	Species	Ascomycota_sp|SH206984.06FU
Silt	0.00581697	-0.175899	-0.225509	0.09343	Species	Phialocephala_hiberna|SH234177.06FU
CaCO3	643.053	-0.151291	-0.22543	0.166516	Species	Sordariomycetes_sp|SH205925.06FU
Cd	0.00873025	-0.185211	-0.225421	0.088088	Species	Pluteus_thomsonii|SH201574.06FU
Cu	0.0273548	-0.141554	-0.225072	0.156623	Species	Penicillium_chrysogenum|SH212373.06FU
Cd	0.00159737	-0.082507	-0.225041	0.190646	Genus	Auxarthron
Clay	0.00858107	-0.193481	-0.225017	0.191229	Order	Eurotiales
Organic	0.0283893	-0.162218	-0.224958	0.138159	Species	Mortierellales_sp|SH217980.06FU
pH	0.0178895	NaN	-0.224934	0.154811	Species	Orbiliomycetes_sp|SH234045.06FU
pH	0.0258634	NaN	-0.224933	0.16187	Species	Dothideomycetes_sp|SH223807.06FU
Ntot	0.0150466	-0.134017	-0.22489	0.083654	Genus	Steccherinum
Silt	0.00123368	-0.184347	-0.224817	0.169018	Species	Ceratobasidiaceae_sp|SH200584.06FU
Cd	0.00715465	-0.091734	-0.224808	0.195924	Genus	Clavaria
Cu	0.00401945	-0.128496	-0.22478	0.204149	Order	Archaeorhizomycetes_unidentified
Cu	0.00401945	-0.128496	-0.22478	0.204149	Family	Archaeorhizomycetes_unidentified_1
Cu	0.00401945	-0.128496	-0.22478	0.204149	Genus	Archaeorhizomycetes_unidentified_1
Cu	0.00401945	-0.128496	-0.22478	0.204149	Species	Archaeorhizomycetes_sp|SH198727.06FU
Cd	0.012412	-0.091401	-0.224767	0.118649	Family	Paraglomerales_unidentified
Cd	0.012412	-0.091401	-0.224767	0.118649	Genus	Paraglomerales_unidentified_1
Silt	0.020585	-0.136676	-0.22476	0.146309	Species	Paecilomyces_penicillatus|SH230094.06FU
pH	0.0289759	NaN	-0.224746	0.059658	Species	Sporobolomyces_griseoflavus|SH205575.06FU
pH	0.00260965	NaN	-0.224629	0.222257	Species	Chytridiomycota_sp|SH234055.06FU
Silt	0.00109862	-0.130524	-0.224599	0.169338	Species	Sordariales_sp|SH210293.06FU
pH	0.0223673	NaN	-0.22459	0.186183	Species	Schwanniomyces_yamadae|SH209133.06FU
Sand	752.37	-0.075795	-0.22438	0.349026	Class	Leotiomycetes
Ntot	0.00767601	-0.165869	-0.224053	0.171813	Species	Helotiales_sp|SH212099.06FU
Zn	0.00464605	-0.120324	-0.223934	0.22643	Class	Saccharomycetes
Zn	0.00464605	-0.120324	-0.223934	0.22643	Order	Saccharomycetales
Silt	0.00324959	-0.12862	-0.223882	0.144547	Family	Mycenaceae
Zn	0.00409999	-0.109587	-0.223812	0.194518	Species	Chaetothyriales_sp|SH219004.06FU
pH	0.0223077	NaN	-0.223801	0.102855	Species	Typhula_maritima|SH208525.06FU
Clay	0.0234004	-0.145015	-0.223675	0.057406	Genus	Cristinia
Clay	0.0234004	-0.145015	-0.223675	0.057406	Species	Cristinia_helvetica|SH207369.06FU
Cd	10.0492	-0.104384	-0.223637	0.235401	Species	Pleosporaceae_sp|SH224805.06FU
Silt	78.6506	-0.24795	-0.223467	0.205445	Family	Thelephoraceae
pH	0.0028239	NaN	-0.223276	0.176777	Class	Ustilaginomycetes
Cu	0.0221099	-0.067113	-0.223275	0.147299	Genus	Scytalidium
Pb	675.244	-0.118696	-0.223249	0.198437	Species	Glomeraceae_sp|SH219041.06FU
CaCO3	0.00653823	-0.111618	-0.223172	0.208737	Family	Hyaloscyphaceae
Silt	0.00783942	-0.086606	-0.223172	0.114076	Genus	Xylaria
Zn	0.0277475	-0.114144	-0.223131	0.132182	Species	Basidiomycota_sp|SH198479.06FU
Clay	0.00302927	-0.075919	-0.223063	0.112441	Species	Psathyrellaceae_sp|SH229044.06FU
CaCO3	0.0123166	-0.120798	-0.223009	0.113969	Species	Glomus_sp|SH204482.06FU
CaCO3	0.00967511	-0.01121	-0.222967	0.14215	Species	Sporidiobolales_sp|SH221989.06FU
Zn	0.00501764	-0.13781	-0.222922	0.208728	Order	Cystofilobasidiales
CaCO3	0.00426395	-0.11673	-0.222834	0.218007	Species	Schwanniomyces_occidentalis|SH209139.06FU
Organic	0.00645268	-0.095065	-0.222693	0.1221	Species	Stachybotrys_sp|SH227380.06FU
Pb	0.00128955	-0.066281	-0.222674	0.19267	Species	Ascomycota_sp|SH206984.06FU
Organic	0.00884126	-0.177057	-0.222576	0.16702	Species	Myrothecium_sp|SH222580.06FU
Clay	0.00111496	-0.153746	-0.222443	0.128302	Species	Penicillium_megasporum|SH213244.06FU
Sand	0.00748689	-0.210587	-0.222365	0.087524	Species	Pluteus_thomsonii|SH201574.06FU
CaCO3	0.00452197	-0.061732	-0.222335	0.180455	Species	Dioszegia_rishiriensis|SH196972.06FU
CvsN	0.018756	-0.072829	-0.222276	0.179188	Order	Eurotiomycetes_unidentified
CvsN	0.018756	-0.072829	-0.222276	0.179188	Family	Eurotiomycetes_unidentified_1
CvsN	0.018756	-0.072829	-0.222276	0.179188	Genus	Eurotiomycetes_unidentified_1
Pb	10.0492	-0.197119	-0.222182	0.378242	Species	Ceratobasidium_sp|SH227162.06FU
Cd	0.00265406	-0.195558	-0.222162	0.221984	Species	Podospora_sp|SH218749.06FU
Cu	398.596	-0.232694	-0.22199	0.220557	Family	Incertae_sedis_25
Zn	0.0375077	-0.093672	-0.221923	0.144006	Species	Acremonium_alternatum|SH240374.06FU
Cu	351.009	-0.320985	-0.221885	0.258279	Phylum	Chytridiomycota
Silt	0.00385184	-0.081733	-0.221828	0.2214	Species	Ascomycota_sp|SH194382.06FU
CaCO3	104.251	-0.003241	-0.221632	0.281906	Genus	Sphaerulina
CaCO3	104.251	-0.003241	-0.221632	0.281906	Species	Sphaerulina_pseudovirgaureae|SH212655.06FU
Clay	0.0485126	-0.071885	-0.221485	0.180868	Class	Glomeromycota_unidentified
Clay	0.0485126	-0.071885	-0.221485	0.180868	Order	Glomeromycota_unidentified_1
Clay	0.0485126	-0.071885	-0.221485	0.180868	Family	Glomeromycota_unidentified_1
Clay	0.0485126	-0.071885	-0.221485	0.180868	Genus	Glomeromycota_unidentified_1_1
Cu	0.00410642	-0.14208	-0.221419	0.243872	Species	Mortierella_sp|SH217983.06FU
Cd	0.00483953	-0.170747	-0.221416	0.101762	Species	Parasola_leiocephala|SH193274.06FU
Pb	0.00251589	-0.107006	-0.221404	0.189683	Species	Sebacinaceae_sp|SH217676.06FU
Pb	0.00467335	-0.066172	-0.221372	0.213729	Species	Scutellinia_sp|SH230992.06FU
CvsN	0.0430947	-0.12002	-0.221356	0.113661	Species	Podospora_dakotensis|SH222043.06FU
Organic	0.00202341	-0.072065	-0.221241	0.138062	Species	Podospora_dakotensis|SH222043.06FU
Ntot	348.807	-0.153959	-0.221052	0.194267	Species	Ascomycota_sp|SH196179.06FU
Cd	0.017534	-0.155533	-0.221015	0.087926	Species	Exophiala_brunnea|SH230205.06FU
Zn	0.00815691	0.044196	-0.220982	0.177528	Species	Sordariomycetes_sp|SH223477.06FU
CaCO3	104.251	-0.219666	-0.220897	0.238749	Species	Phoma_sp|SH240088.06FU
Pb	0.00275734	-0.156453	-0.220862	0.199392	Species	Gibberella_zeae|SH217300.06FU
Sand	0.0383134	-0.185592	-0.22058	0.191042	Species	Preussia_minima|SH190476.06FU
Cd	0.0271598	-0.223471	-0.220407	0.12849	Species	Cystofilobasidium_infirmominiatum|SH212071.06FU
CvsN	0.0141419	-0.233701	-0.220386	0.196071	Order	Rhizophlyctidales
CvsN	0.0141419	-0.233701	-0.220386	0.196071	Family	Rhizophlyctidaceae
CvsN	0.0141419	-0.233701	-0.220386	0.196071	Genus	Rhizophlyctis
Organic	613.103	-0.05578	-0.220281	0.288108	Species	Mycoarthris_sp|SH209211.06FU
Pb	0.024174	-0.111656	-0.2202	0.205336	Species	Tetracladium_sp|SH216432.06FU
Zn	0.0102136	-0.092165	-0.220193	0.156143	Family	Onygenaceae
Sand	457.095	-0.23457	-0.220093	0.345601	Class	Incertae_sedis_10
Clay	0.00239096	-0.177494	-0.220077	0.093745	Species	Chalara_sp|SH208270.06FU
Silt	752.37	-0.162949	-0.220074	0.210416	Family	Marasmiaceae
Sand	0.00297128	-0.215884	-0.22006	0.23731	Genus	Lasiosphaeriaceae_unidentified
CvsN	0.037888	-0.224556	-0.220035	0.176771	Family	Microascales_unidentified
CvsN	0.037888	-0.224556	-0.220035	0.176771	Genus	Microascales_unidentified_1
CvsN	0.037888	-0.224556	-0.220035	0.176771	Species	Microascales_sp|SH233631.06FU
CaCO3	348.807	-0.101854	-0.220022	0.265237	Species	Pleosporales_sp|SH206986.06FU
Sand	457.095	-0.234542	-0.220016	0.345601	Phylum	Zygomycota
Zn	0.00145299	-0.120651	-0.220007	0.232678	Genus	Trichoderma
Silt	0.0101261	-0.169897	-0.219951	0.147258	Genus	Hannaella
CaCO3	0.0103006	-0.111201	-0.219909	0.112442	Species	Pleosporales_sp|SH189918.06FU
Cu	0.0365841	-0.197817	-0.219814	0.205245	Order	Sordariales
Pb	0.00319144	-0.157122	-0.219795	0.196426	Genus	Gibberella
Zn	0.0107567	-0.189849	-0.219786	0.161231	Genus	Cortinarius
pH	0.024735	NaN	-0.219694	0.14347	Species	Preussia_minima|SH190476.06FU
Zn	0.0187122	-0.088273	-0.21961	0.095857	Species	Ascomycota_sp|SH232433.06FU
CvsN	0.0033897	-0.057751	-0.219588	0.133606	Genus	Chaetosphaeria
CvsN	0.0033897	-0.057751	-0.219588	0.133606	Species	Chaetosphaeria_sp|SH234443.06FU
Pb	0.00121689	0.006543	-0.219566	0.208969	Order	Eurotiomycetes_unidentified
Pb	0.00121689	0.006543	-0.219566	0.208969	Family	Eurotiomycetes_unidentified_1
Pb	0.00121689	0.006543	-0.219566	0.208969	Genus	Eurotiomycetes_unidentified_1
Cu	0.00128955	-0.067868	-0.219543	0.217871	Order	Incertae_sedis_7
Pb	0.043895	-0.142957	-0.219532	0.143672	Species	Acremonium_sp|SH217403.06FU
Clay	0.00875678	-0.19094	-0.219451	0.178283	Family	Trichocomaceae
Sand	0.00940179	-0.100652	-0.219349	0.149402	Species	Colletotrichum_fuscum|SH229540.06FU
Silt	643.053	-0.24733	-0.219333	0.186765	Species	Ascomycota_sp|SH211129.06FU
Pb	10.0492	-0.072313	-0.21932	0.32497	Genus	Humicola
Pb	10.0492	-0.072313	-0.21932	0.32497	Species	Humicola_nigrescens|SH234919.06FU
Cd	315.489	-0.095991	-0.219253	0.259688	Family	Incertae_sedis_11
Cd	818.78	-0.119769	-0.219242	0.125751	Genus	Cadophora
Cd	818.78	-0.119769	-0.219242	0.125751	Species	Cadophora_luteo-olivacea|SH204718.06FU
Sand	0.00104166	-0.148059	-0.219187	0.190499	Family	Cystofilobasidiaceae
Zn	0.0181238	-0.082478	-0.219043	0.147258	Genus	Stropharia
CvsN	0.00448879	-0.164726	-0.219029	0.142478	Species	Glomeraceae_sp|SH194493.06FU
CaCO3	240.557	-0.142505	-0.218919	0.216055	Species	Clavaria_sp|SH221461.06FU
CvsN	0.0191932	-0.065113	-0.218749	0.145037	Species	Agaricomycetes_sp|SH239883.06FU
Ntot	0.0102923	-0.15994	-0.218703	0.143591	Species	Coprinellus_micaceus|SH239390.06FU
Organic	0.0036891	0.022395	-0.218659	0.212361	Genus	Dioszegia
Cu	351.009	-0.132531	-0.218622	0.177533	Species	Talaromyces_sp|SH198687.06FU
pH	0.00596519	NaN	-0.218257	0.089289	Species	Pleosporales_sp|SH196222.06FU
Organic	0.00209318	-0.252883	-0.218228	0.243046	Species	Tetracladium_sp|SH216438.06FU
CaCO3	104.251	-0.121574	-0.21808	0.268307	Family	Helotiaceae
CaCO3	0.00368564	-0.143697	-0.217897	0.163047	Family	Cephalothecaceae
Cu	0.021883	-0.135159	-0.217889	0.156732	Genus	Itersonilia
Cu	0.021883	-0.135159	-0.217889	0.156732	Species	Itersonilia_perplexans|SH217649.06FU
Cd	0.0159548	-0.224973	-0.217848	0.140801	Species	Pleosporales_sp|SH211756.06FU
Silt	0.0250811	-0.18547	-0.217844	0.178621	Genus	Paxillus
Silt	0.0250811	-0.18547	-0.217844	0.178621	Species	Paxillus_sp|SH239910.06FU
pH	0.0124576	NaN	-0.217767	0.175636	Class	Saccharomycetes
pH	0.0124576	NaN	-0.217767	0.175636	Order	Saccharomycetales
Pb	0.0196687	-0.203027	-0.217662	0.206611	Genus	Glomus
pH	0.00175222	NaN	-0.217615	0.108769	Species	Chytridiomycota_sp|SH208345.06FU
Sand	0.00856331	-0.119238	-0.217568	0.265953	Species	Ascomycota_sp|SH210650.06FU
CvsN	0.00909542	-0.201633	-0.21751	0.206309	Genus	Mortierella
Cu	0.00381134	-0.146465	-0.21744	0.19286	Species	Ascomycota_sp|SH189849.06FU
Pb	0.0174566	-0.150769	-0.217327	0.076225	Species	Pluteus_thomsonii|SH201574.06FU
CvsN	0.0190803	-0.098798	-0.217246	0.145862	Family	Cephalothecaceae
pH	0.0208862	NaN	-0.217176	0.111925	Species	Ascomycota_sp|SH231237.06FU
Organic	0.0352973	-0.142122	-0.217092	0.159912	Family	Hyponectriaceae
Organic	0.0352973	-0.142122	-0.217092	0.159912	Genus	Hyponectriaceae_unidentified
CvsN	0.00909542	-0.201418	-0.217036	0.206309	Family	Mortierellaceae
Silt	0.00481332	-0.181264	-0.21702	0.193617	Family	Diversisporaceae
Cd	0.00585103	-0.197209	-0.217015	0.129296	Genus	Capronia
Zn	0.0250939	-0.134416	-0.217014	0.081708	Species	Ascomycota_sp|SH208248.06FU
CaCO3	0.00260965	-0.126255	-0.216953	0.132248	Genus	Thanatephorus
Silt	0.00211834	-0.178579	-0.216781	0.242645	Family	Xylariales_unidentified
Silt	0.00211834	-0.178579	-0.216781	0.242645	Genus	Xylariales_unidentified_1
Cu	0.00484614	-0.058388	-0.216766	0.18863	Species	Stachybotrys_elegans|SH227381.06FU
Ntot	0.00767601	-0.154072	-0.216704	0.214643	Order	Dothideomycetes_unidentified
Ntot	0.00767601	-0.154072	-0.216704	0.214643	Family	Dothideomycetes_unidentified_1
Ntot	0.00767601	-0.154072	-0.216704	0.214643	Genus	Dothideomycetes_unidentified_1
CaCO3	0.0107511	-0.145485	-0.216678	0.136116	Species	Chytridiomycetes_sp|SH206019.06FU
Pb	10.0492	-0.088418	-0.216618	0.229962	Species	Ascomycota_sp|SH195163.06FU
Silt	457.095	-0.199233	-0.216603	0.310562	Genus	Tricladium
Silt	0.0301695	-0.1399	-0.216519	0.104508	Species	Thelephoraceae_sp|SH199086.06FU
Silt	0.00947962	-0.116213	-0.216411	0.145717	Species	Mortierella_sp|SH214834.06FU
CaCO3	104.251	-0.036846	-0.216295	0.305391	Species	Alternaria_metachromatica|SH224792.06FU
pH	681.452	NaN	-0.216283	0.191775	Genus	Cortinarius
Cu	0.0301277	-0.097667	-0.216235	0.073692	Species	Sporormiaceae_sp|SH194656.06FU
Zn	0.0154621	-0.167158	-0.216161	0.164488	Order	Orbiliales
Zn	0.0154621	-0.167158	-0.216161	0.164488	Family	Orbiliaceae
Organic	104.251	-0.184501	-0.216091	0.286655	Species	Schwanniomyces_occidentalis|SH209139.06FU
Organic	0.00123368	-0.140426	-0.216041	0.244135	Genus	Hypocreaceae_unidentified
Silt	0.00404753	-0.169692	-0.215952	0.174454	Genus	Inocybe
Ntot	0.0345483	-0.163062	-0.215914	0.096645	Genus	Adisciso
Ntot	0.0345483	-0.163062	-0.215914	0.096645	Species	Adisciso_kaki|SH210427.06FU
Organic	0.0132526	-0.135448	-0.215844	0.149608	Species	Glomeraceae_sp|SH213623.06FU
Silt	0.00107451	-0.050598	-0.215741	0.220757	Species	Fungi_sp|SH205662.06FU
Cu	0.0162092	-0.157348	-0.215625	0.205052	Family	Vibrisseaceae
Cd	0.00196237	-0.231524	-0.215592	0.192759	Species	Coprinopsis_pachyderma|SH229015.06FU
Ntot	78.6506	-0.189627	-0.215542	0.133782	Species	Capronia_peltigerae|SH209735.06FU
pH	0.0106945	NaN	-0.215378	0.085512	Species	Devriesia_sp|SH195036.06FU
Silt	0.0230535	-0.166587	-0.215342	0.103551	Family	Meruliaceae
Zn	0.00474298	-0.110279	-0.215317	0.13453	Species	Auxarthron_alboluteum|SH209162.06FU
CvsN	0.0206984	-0.18125	-0.215271	0.183664	Species	Tetracladium_maxilliforme|SH216421.06FU
CaCO3	0.0158381	-0.103955	-0.215224	0.146122	Family	Mycenaceae
Organic	0.020453	-0.170962	-0.215198	0.116728	Species	Amphisphaeriaceae_sp|SH211286.06FU
Silt	0.00323424	-0.033238	-0.215198	0.196	Species	Aureobasidium_pullulans|SH206629.06FU
Clay	0.00992515	-0.19011	-0.215195	0.149546	Family	Didymosphaeriaceae
Clay	0.00992515	-0.19011	-0.215195	0.149546	Genus	Didymosphaeria
Clay	0.00992515	-0.19011	-0.215195	0.149546	Species	Didymosphaeria_sp_TS_04_050|SH216703.06FU
Silt	0.0190775	-0.184055	-0.215166	0.121241	Genus	Adisciso
Silt	0.0190775	-0.184055	-0.215166	0.121241	Species	Adisciso_kaki|SH210427.06FU
Zn	0.00520086	-0.001591	-0.215109	0.182684	Species	Powellomyces_sp_EA|SH206807.06FU
Ntot	0.00260965	-0.193834	-0.215088	0.146343	Genus	Capronia
Cd	0.00300962	-0.097982	-0.214987	0.120384	Species	Ascomycota_sp|SH196232.06FU
Silt	0.00745771	-0.115209	-0.214973	0.143077	Species	Ascomycota_sp|SH194645.06FU
Silt	0.00341989	-0.033385	-0.214971	0.214441	Family	Dothioraceae
Silt	0.00341989	-0.033385	-0.214971	0.214441	Genus	Aureobasidium
CvsN	0.0193763	-0.148163	-0.214959	0.148255	Species	Rhizophlyctis_rosea|SH205067.06FU
Cu	0.0157162	-0.163502	-0.214918	0.195911	Species	Podospora_sp|SH218749.06FU
Zn	0.00721325	-0.188909	-0.21482	0.190522	Genus	Chloridium
Sand	0.0132299	-0.105939	-0.214804	0.218016	Genus	Cladorrhinum
Cd	0.0121193	-0.147053	-0.214725	0.172725	Family	Sclerotiniaceae
Cu	10.0492	-0.295607	-0.214636	0.282885	Order	Mortierellales
Pb	0.0258992	-0.100164	-0.214582	0.180662	Genus	Botrytis
Pb	0.0258992	-0.100164	-0.214582	0.180662	Species	Botrytis_caroliniana|SH237443.06FU
Sand	0.00436021	-0.063013	-0.214539	0.188449	Species	Hypocreales_sp|SH211523.06FU
CaCO3	0.0139167	-0.085808	-0.214461	0.177444	Class	Orbiliomycetes
Cu	0.00893272	-0.067545	-0.214438	0.196161	Species	Pleosporales_sp|SH196178.06FU
Cu	0.0180742	-0.18226	-0.21426	0.216293	Species	Mortierella_sp|SH218046.06FU
CvsN	0.00386449	-0.168345	-0.214207	0.158808	Genus	Hypocrea
Clay	643.053	-0.196779	-0.214162	0.182227	Species	Nectriaceae_sp|SH217359.06FU
Cu	0.0142588	-0.066698	-0.214066	0.076597	Species	Pachyphloeus_sp|SH226680.06FU
Organic	0.0134024	-0.136207	-0.214029	0.173504	Genus	Letendraea
Organic	0.0134024	-0.136207	-0.214029	0.173504	Species	Letendraea_sp|SH203350.06FU
Ntot	0.016012	-0.1296	-0.213981	0.16198	Family	Ganodermataceae
Ntot	0.016012	-0.1296	-0.213981	0.16198	Genus	Ganoderma
pH	0.0253618	NaN	-0.213686	0.173105	Genus	Sebacinaceae_unidentified
Silt	0.00334053	-0.151925	-0.213521	0.192492	Species	Aspergillus_subversicolor|SH206402.06FU
Clay	0.0260924	0.053691	-0.213483	0.113603	Species	Sarocladium_sp|SH191583.06FU
Zn	0.0249612	-0.09703	-0.213422	0.132576	Species	Sporidiobolales_sp|SH228919.06FU
Silt	0.00942007	-0.210744	-0.213414	0.167404	Genus	Tomentella
Cu	351.009	-0.228452	-0.213308	0.248199	Genus	Rhodotorula
CvsN	0.0341182	-0.106785	-0.213248	0.130817	Species	Pyronemataceae_sp|SH212842.06FU
Sand	0.00678509	-0.212957	-0.213227	0.129894	Species	Hypholoma_fasciculare|SH200727.06FU
pH	681.452	NaN	-0.213224	0.208864	Species	Exophiala_opportunistica|SH230197.06FU
Pb	0.00350129	-0.097416	-0.213103	0.250335	Genus	Pyrenochaetopsis
Pb	0.00350129	-0.097017	-0.213085	0.250335	Species	Pyrenochaetopsis_leptospora|SH196230.06FU
CaCO3	0.00134393	-0.178346	-0.213051	0.240979	Family	Diaporthaceae
CaCO3	0.0278745	-0.192826	-0.213044	0.175573	Species	Hypocreales_sp|SH241109.06FU
Silt	503.163	-0.107287	-0.212993	0.292321	Species	Exophiala_opportunistica|SH230197.06FU
Cu	0.0020274	-0.226366	-0.212993	0.210201	Species	Ascomycota_sp|SH197541.06FU
Silt	0.0134024	-0.238562	-0.212951	0.069757	Genus	Flagellospora
Silt	0.0134024	-0.238562	-0.212951	0.069757	Species	Flagellospora_leucorhynchos|SH207336.06FU
CaCO3	0.0132519	-0.174472	-0.212604	0.194421	Genus	Xylogone
Silt	681.452	-0.094681	-0.212528	0.192491	Species	Agaricales_sp|SH202078.06FU
Silt	0.00170736	-0.05997	-0.212496	0.137848	Family	Tuberaceae
Silt	0.00170736	-0.05997	-0.212496	0.137848	Genus	Tuber
Zn	0.0158174	-0.096061	-0.21248	0.172748	Species	Kurtzmanomyces_tardus|SH217656.06FU
Organic	0.0378215	-0.110607	-0.212368	0.16644	Species	Trichosphaeriales_sp|SH237074.06FU
CaCO3	0.00645416	-0.152227	-0.212361	0.22275	Phylum	Basidiomycota
Organic	752.37	0.012156	-0.212341	0.17692	Genus	Zymoseptoria
Organic	752.37	0.012156	-0.212341	0.17692	Species	Zymoseptoria_verkleyi|SH196532.06FU
Organic	0.00123368	-0.241246	-0.212282	0.19093	Species	Lophiostoma_sp|SH215423.06FU
CaCO3	0.00309061	-0.194854	-0.212257	0.283208	Genus	Lycoperdon
pH	0.0216293	NaN	-0.212255	0.066416	Species	Clitopilus_sp|SH205036.06FU
CaCO3	0.00844775	-0.093609	-0.212145	0.103113	Genus	Immersidiscosia
CaCO3	0.00844775	-0.093609	-0.212145	0.103113	Species	Immersidiscosia_eucalypti|SH203269.06FU
Cd	0.0258243	-0.06929	-0.212139	0.142753	Species	Glomus_sp_0504|SH210008.06FU
Silt	0.0473094	-0.187283	-0.212127	0.084679	Species	Mortierellales_sp|SH206661.06FU
CaCO3	16.8948	-0.230362	-0.212125	0.278137	Genus	Orbiliaceae_unidentified
Pb	0.0188151	-0.111716	-0.212055	0.108085	Species	Ascomycota_sp|SH204749.06FU
Cd	0.0175479	-0.124572	-0.212053	0.14456	Genus	Hirsutella
Cu	0.00272015	-0.069412	-0.211889	0.143852	Genus	Sebacina
Cd	0.0307872	-0.16195	-0.211861	0.181478	Species	Cladorrhinum_sp|SH223697.06FU
Zn	0.0140525	-0.180212	-0.211855	0.188361	Genus	Massarinaceae_unidentified
Zn	0.0140525	-0.180212	-0.211855	0.188361	Species	Massarinaceae_sp|SH195587.06FU
Silt	0.0101278	-0.175919	-0.211585	0.098484	Genus	Pachyphloeus
Cu	818.78	-0.226543	-0.211441	0.230662	Order	Sporidiobolales
Zn	0.0144049	-0.069412	-0.211417	0.17834	Species	Schwanniomyces_yamadae|SH209133.06FU
Cd	0.00960442	-0.171496	-0.211383	0.139555	Species	Coprinellus_micaceus|SH239390.06FU
Ntot	0.0351434	-0.091687	-0.21126	0.236203	Species	Clonostachys_rosea_f._catenulata|SH236629.06FU
Pb	0.00350129	-0.097059	-0.211204	0.239627	Family	Cucurbitariaceae
Cu	0.00380654	-0.102251	-0.211148	0.150575	Species	Fungi_sp|SH234355.06FU
Zn	0.0143188	-0.088539	-0.211127	0.079506	Species	Ascomycota_sp|SH216436.06FU
Sand	0.00517983	-0.070685	-0.211088	0.203579	Genus	Powellomyces
Organic	0.0267696	-0.129983	-0.211079	0.095513	Species	Fungi_sp|SH190172.06FU
Silt	0.00275557	-0.164322	-0.211061	0.21042	Species	Helotiales_sp|SH228824.06FU
Pb	0.00959613	-0.138549	-0.211036	0.092262	Species	Pleosporales_sp|SH229317.06FU
Cd	0.00215724	-0.135775	-0.210937	0.12722	Species	Basidiomycota_sp|SH198479.06FU
Silt	348.807	-0.154621	-0.210901	0.240432	Species	Pleosporaceae_sp|SH224795.06FU
Cd	982.093	-0.175458	-0.210892	0.130823	Family	Ceratocystidaceae
Cd	982.093	-0.175458	-0.210892	0.130823	Genus	Thielaviopsis
Cd	982.093	-0.175458	-0.210892	0.130823	Species	Thielaviopsis_basicola|SH233584.06FU
Sand	0.00376752	-0.070049	-0.21088	0.216585	Species	Powellomyces_sp_EA|SH206807.06FU
Zn	0.0409898	-0.109025	-0.21086	0.065372	Species	Ascomycota_sp|SH209186.06FU
pH	0.0413947	NaN	-0.21085	0.108269	Species	Trichocomaceae_sp|SH225848.06FU
Zn	0.00163598	-0.12819	-0.21082	0.168388	Genus	Drechslera
Silt	0.00646056	-0.034082	-0.210754	0.210416	Order	Dothideales
Clay	0.0226392	-0.084524	-0.210714	0.161759	Species	Sordariomycetes_sp|SH219632.06FU
Organic	0.0165217	-0.15478	-0.210573	0.186095	Genus	Geopyxis
Organic	0.0165217	-0.15478	-0.210573	0.186095	Species	Geopyxis_sp|SH229659.06FU
Silt	0.0190997	-0.133923	-0.210496	0.088767	Species	Lasiosphaeriaceae_sp|SH222040.06FU
CaCO3	0.023212	-0.088155	-0.21042	0.116406	Species	Paraglomerales_sp|SH203455.06FU
Ntot	0.0204837	-0.072761	-0.210394	0.144495	Species	Mortierella_sp|SH227414.06FU
Sand	0.0273332	-0.120925	-0.210389	0.206051	Genus	Mycocentrospora
pH	0.00745771	NaN	-0.210388	0.142201	Species	Glomeraceae_sp|SH194490.06FU
Pb	0.0242113	-0.14589	-0.210378	0.098574	Species	Scedosporium_prolificans|SH236835.06FU
Zn	0.0295305	-0.069199	-0.21032	0.163128	Order	Leotiomycetes_unidentified
[truncated: 5,574 more rows]
